# Supplementary material for: Differential Afa/Dr Fimbriae Expression in the Multidrug-Resistant Escherichia coli ST131 Clone
Source: mBio. 2022 Jan 18;13(1):e03519-21. doi: 10.1128/mbio.03519-21 (PMC8764528; doi:10.1128/mbio.03519-21)
Supplement: DATA SET S1 [file mbio.03519-21-sd001.xlsx]

## Sheet: Dataset S1A
Dataset S1A. Summary features of ST131 representative strains
Strain	Chromosome size	Plasmids	BioSample	BioProject	Accession number
S10EC	5,052,030 bp	pS10EC_A (IncF plasmid sequence type F2:A1:B-; 102381 bp), pS10EC_B (Cryptic plasmid; 34,316 bp), pS10EC_C (Cryptic plasmid, 1546 bp)	SAMN19700013	PRJNA737575	CP076697-CP076700
S103EC	5,181,038 bp	pS103EC_A (IncF plasmid sequence type F1:A-:B23; 146,805 bp), pS103EC_B (Cryptic plasmid; 5168 bp), pS103EC_C (Cryptic plasmid; 4084 bp)	SAMN19700014	PRJNA737575	CP076693-CP076696
S21EC	5,099,831 bp	pS21EC_A (IncF plasmid sequence type F77:A-:B-; 85,614 bp), pS21EC_B (IncF plasmid sequence type F-:A-:B10; 25,879 pb), pS21EC_C (Cryptic plasmid; 1604 bp)	SAMN19700015	PRJNA737575	CP076689-CP076692
S22EC	5,085,697 bp	pS22EC_A ( IncF plasmid F29:A-:B10 carrying a Col156 replicon; 116,936 bp)	SAMN19700016	PRJNA737575	CP076687-CP076688

## Sheet: Dataset S1B
Dataset S1B. Chromosomal IS1 insertion sites found in ST131 clone relative to six complete reference genomes.
Isolate	Range	Start	end	Orientation	Left locus	Right locus	Left distance	Left strand	Left product	Right distance	Right strand	Right product	Counts	Left.name	Right.name	Reference
S108EC	47685-47673	47673	47685	R	KQ258_00205	KQ258_00210	384	-1	L-carnitine/gamma-butyrobetaine antiport BCCT transporter	76	1	electron transfer flavoprotein FixA	1	caiT	fixA	CP076687_S22EC
P56EC	130995-131004	130995	131004	F	KQ258_00595	KQ258_00595	1373	1	type VI secretion system tube protein Hcp	418	1	type VI secretion system tube protein Hcp	1	hcp	hcp	CP076687_S22EC
S6EC	133746-133755	133746	133755	F	KQ258_00615	KQ258_00620	38	1	HNH endonuclease	6	1	bacteriocin immunity protein	1	-	-	CP076687_S22EC
S102EC	165883-165903	165883	165903	F	KQ258_00765	KQ258_00770	9	-1	fimbrial protein	13	-1	Yad fimbria usher protein HtrE	3	yadM	htrE	CP076687_S22EC
S110EC	165883-165903	165883	165903	F	KQ258_00765	KQ258_00770	9	-1	fimbrial protein	13	-1	Yad fimbria usher protein HtrE	3	yadM	htrE	CP076687_S22EC
S112EC	165883-165903	165883	165903	F	KQ258_00765	KQ258_00770	9	-1	fimbrial protein	13	-1	Yad fimbria usher protein HtrE	3	yadM	htrE	CP076687_S22EC
HVM3189	166082-166091	166082	166091	F	KQ258_00770	KQ258_00770	2409	-1	Yad fimbria usher protein HtrE	201	-1	Yad fimbria usher protein HtrE	1	htrE	htrE	CP076687_S22EC
HVM1299	302935-302926	302926	302935	R	KQ258_01445	KQ258_01445	861	1	flagellar motor stator protein MotA	12	1	flagellar motor stator protein MotA	4	motA	motA	CP076687_S22EC
HVM3017	302935-302926	302926	302935	R	KQ258_01445	KQ258_01445	861	1	flagellar motor stator protein MotA	12	1	flagellar motor stator protein MotA	4	motA	motA	CP076687_S22EC
S118EC	302935-302926	302926	302935	R	KQ258_01445	KQ258_01445	861	1	flagellar motor stator protein MotA	12	1	flagellar motor stator protein MotA	4	motA	motA	CP076687_S22EC
S119EC	302935-302926	302926	302935	R	KQ258_01445	KQ258_01445	861	1	flagellar motor stator protein MotA	12	1	flagellar motor stator protein MotA	4	motA	motA	CP076687_S22EC
S2EC	358729-358737	358729	358737	F	KQ258_01715	KQ258_01715	637	-1	hypothetical protein	40	-1	hypothetical protein	1	-	-	CP076687_S22EC
HVR83	361497-361506	361497	361506	F	KQ258_01725	KQ258_01725	344	-1	autotransporter outer membrane beta-barrel domain-containing protein	742	-1	autotransporter outer membrane beta-barrel domain-containing protein	1	-	-	CP076687_S22EC
HVM826	371927-371919	371919	371927	R	KQ258_01760	KQ258_01765	430	1	choline BCCT transporter BetT	439	1	DNA-binding transcriptional activator/c-di-GMP phosphodiesterase PdeL	5	betT	pdeL	CP076687_S22EC
P53EC	371927-371919	371919	371927	R	KQ258_01760	KQ258_01765	430	1	choline BCCT transporter BetT	439	1	DNA-binding transcriptional activator/c-di-GMP phosphodiesterase PdeL	5	betT	pdeL	CP076687_S22EC
S107EC	371927-371919	371919	371927	R	KQ258_01760	KQ258_01765	430	1	choline BCCT transporter BetT	439	1	DNA-binding transcriptional activator/c-di-GMP phosphodiesterase PdeL	5	betT	pdeL	CP076687_S22EC
S108EC	371927-371919	371919	371927	R	KQ258_01760	KQ258_01765	430	1	choline BCCT transporter BetT	439	1	DNA-binding transcriptional activator/c-di-GMP phosphodiesterase PdeL	5	betT	pdeL	CP076687_S22EC
S135EC	371927-371919	371919	371927	R	KQ258_01760	KQ258_01765	430	1	choline BCCT transporter BetT	439	1	DNA-binding transcriptional activator/c-di-GMP phosphodiesterase PdeL	5	betT	pdeL	CP076687_S22EC
S39EC	397356-397347	397347	397356	R	KQ258_01870	KQ258_01870	754	-1	lactose permease	509	-1	lactose permease	1	lacY	lacY	CP076687_S22EC
S96EC	398057-398056	398056	398057	R	KQ258_01870	KQ258_01870	45	-1	lactose permease	1210	-1	lactose permease	1	lacY	lacY	CP076687_S22EC
S26EC	482534-482524	482524	482534	R	KQ258_02280	KQ258_02280	150	1	transcriptional regulator BolA	178	1	transcriptional regulator BolA	1	bolA	bolA	CP076687_S22EC
S97EC	573101-573105	573101	573105	F	KQ258_02695	KQ258_02695	91	-1	ureidoglycolate dehydrogenase	963	-1	ureidoglycolate dehydrogenase	1	allD	allD	CP076687_S22EC
S37EC	592829-592820	592820	592829	R	KQ258_02795	KQ258_02795	271	-1	bacteriophage adsorption protein NfrA	2711	-1	bacteriophage adsorption protein NfrA	1	nfrA	nfrA	CP076687_S22EC
S108EC	615315-615308	615308	615315	R	KQ258_02895	KQ258_02895	297	-1	DUF2291 domain-containing protein	331	-1	DUF2291 domain-containing protein	1	-	-	CP076687_S22EC
S107EC	631099-631108	631099	631108	F	KQ258_02955	KQ258_02955	534	1	LPS O-antigen length regulator	609	1	LPS O-antigen length regulator	2	fepE	fepE	CP076687_S22EC
S108EC	631099-631108	631099	631108	F	KQ258_02955	KQ258_02955	534	1	LPS O-antigen length regulator	609	1	LPS O-antigen length regulator	2	fepE	fepE	CP076687_S22EC
HVR83	690116-690119	690116	690119	F	KQ258_03250	KQ258_03250	652	-1	molecular chaperone HscC	1022	-1	molecular chaperone HscC	1	hscC	hscC	CP076687_S22EC
S120EC	781375-781384	781375	781384	F	KQ258_03685	KQ258_03690	661	1	tetratricopeptide repeat protein	872	1	cytochrome ubiquinol oxidase subunit I	1	-	cydA	CP076687_S22EC
S97EC	881117-881125	881117	881125	F	KQ258_04200	KQ258_04200	2275	1	EAL domain-containing protein	82	1	EAL domain-containing protein	1	pdeI	pdeI	CP076687_S22EC
S10EC	1086978-1086969	1086969	1086978	R	KQ258_05275	KQ258_05275	20	1	host-nuclease inhibitor Gam family protein	520	1	host-nuclease inhibitor Gam family protein	2	-	-	CP076687_S22EC
S12EC	1086978-1086969	1086969	1086978	R	KQ258_05275	KQ258_05275	20	1	host-nuclease inhibitor Gam family protein	520	1	host-nuclease inhibitor Gam family protein	2	-	-	CP076687_S22EC
P56EC	1132795-1132793	1132793	1132795	R	KQ258_05540	KQ258_05545	230	-1	cold shock-like protein CspH	53	1	cold shock protein CspG	1	cspH	cspG	CP076687_S22EC
S92EC	1171506-1171498	1171498	1171506	R	KQ258_05720	KQ258_05720	516	-1	poly-beta-1,6 N-acetyl-D-glucosamine export porin PgaA	1916	-1	poly-beta-1,6 N-acetyl-D-glucosamine export porin PgaA	1	pgaA	pgaA	CP076687_S22EC
S94EC	1172128-1172121	1172121	1172128	R	KQ258_05720	KQ258_05725	107	-1	poly-beta-1,6 N-acetyl-D-glucosamine export porin PgaA	471	1	GGDEF domain-containing protein	1	pgaA	dgcT	CP076687_S22EC
S100EC	1288121-1288132	1288121	1288132	F	KQ258_06340	KQ258_06340	554	-1	alpha/beta hydrolase	501	-1	alpha/beta hydrolase	1	-	-	CP076687_S22EC
IR18E	1368457-1368448	1368448	1368457	R	KQ258_06825	KQ258_06825	1223	1	retron Ec67 family RNA-directed DNA polymerase/endonuclease	544	1	retron Ec67 family RNA-directed DNA polymerase/endonuclease	1	-	-	CP076687_S22EC
S117EC	1474974-1474984	1474974	1474984	F	KQ258_07350	KQ258_07355	35	1	HTH-type transcriptional regulator CysB	273	1	YmiA family putative membrane protein	1	cysB	ymiA	CP076687_S22EC
S102EC	1483534-1483515	1483515	1483534	R	KQ258_07405	KQ258_07410	93	-1	osmotically-inducible lipoprotein OsmB	156	-1	DeoR/GlpR family DNA-binding transcription regulator	2	osmB	yciT	CP076687_S22EC
S112EC	1483534-1483515	1483515	1483534	R	KQ258_07405	KQ258_07410	93	-1	osmotically-inducible lipoprotein OsmB	156	-1	DeoR/GlpR family DNA-binding transcription regulator	2	osmB	yciT	CP076687_S22EC
S10EC	1483574-1483565	1483565	1483574	R	KQ258_07405	KQ258_07410	143	-1	osmotically-inducible lipoprotein OsmB	116	-1	DeoR/GlpR family DNA-binding transcription regulator	2	osmB	yciT	CP076687_S22EC
S12EC	1483574-1483565	1483565	1483574	R	KQ258_07405	KQ258_07410	143	-1	osmotically-inducible lipoprotein OsmB	116	-1	DeoR/GlpR family DNA-binding transcription regulator	2	osmB	yciT	CP076687_S22EC
S6EC	1531862-1531855	1531855	1531862	R	KQ258_07640	KQ258_07640	117	1	DNA-binding transcriptional regulator PgrR	790	1	DNA-binding transcriptional regulator PgrR	1	pgrR	pgrR	CP076687_S22EC
P146EC	1550518-1550531	1550518	1550531	F	KQ258_07735	KQ258_07740	12	-1	metal ABC transporter permease	63	-1	universal stress protein UspF	1	-	uspF	CP076687_S22EC
HVR83	1550875-1550884	1550875	1550884	F	KQ258_07740	KQ258_07740	154	-1	universal stress protein UspF	290	-1	universal stress protein UspF	1	uspF	uspF	CP076687_S22EC
S94EC	1552260-1552265	1552260	1552265	F	KQ258_07745	KQ258_07745	43	-1	porin OmpN	1096	-1	porin OmpN	1	ompN	ompN	CP076687_S22EC
P53EC	1560969-1560976	1560969	1560976	F	KQ258_07770	KQ258_07770	130	1	YdbH family protein	2517	1	YdbH family protein	1	ydbH	ydbH	CP076687_S22EC
S116EC	1568922-1568924	1568922	1568924	F	KQ258_07795	KQ258_07795	2374	1	EntS/YbdA MFS transporter	6232	1	EntS/YbdA MFS transporter	1	-	-	CP076687_S22EC
S128EC	1655712-1655703	1655703	1655712	R	KQ258_08170	KQ258_08175	32	-1	fimbrial biogenesis outer membrane usher protein	0	-1	fimbria/pilus periplasmic chaperone	1	-	-	CP076687_S22EC
S112EC	1657857-1657866	1657857	1657866	F	KQ258_08180	KQ258_08185	509	-1	type 1 fimbrial major subunit FimA	392	-1	type II toxin-antitoxin system serine/threonine protein kinase toxin HipA	1	fimA	hipA	CP076687_S22EC
S31EC	1687633-1687626	1687626	1687633	R	KQ258_08350	KQ258_08350	679	-1	YnfC family lipoprotein	39	-1	YnfC family lipoprotein	1	ynfC	ynfC	CP076687_S22EC
S102EC	1690350-1690320	1690320	1690350	R	KQ258_08360	KQ258_08360	1023	1	dimethyl sulfoxide reductase subunit A	1434	1	dimethyl sulfoxide reductase subunit A	3	ynfE	ynfE	CP076687_S22EC
S110EC	1690350-1690320	1690320	1690350	R	KQ258_08360	KQ258_08360	1023	1	dimethyl sulfoxide reductase subunit A	1434	1	dimethyl sulfoxide reductase subunit A	3	ynfE	ynfE	CP076687_S22EC
S112EC	1690350-1690320	1690320	1690350	R	KQ258_08360	KQ258_08360	1023	1	dimethyl sulfoxide reductase subunit A	1434	1	dimethyl sulfoxide reductase subunit A	3	ynfE	ynfE	CP076687_S22EC
IR18E	1798224-1798233	1798224	1798233	F	KQ258_08910	KQ258_08910	1010	1	MFS transporter	265	1	MFS transporter	1	ydiN	ydiN	CP076687_S22EC
MS2493	1976949-1976955	1976949	1976955	F	KQ258_09820	KQ258_09825	218	-1	NapC/NirT family cytochrome c	163	-1	copper homeostasis protein CutC	1	torY	cutC	CP076687_S22EC
HVM3017	1994943-1995066	1994943	1995066	F	KQ258_09910	KQ258_09915	267	-1	flagellar transcriptional regulator FlhD	389	1	universal stress protein UspC	1	flhD	uspC	CP076687_S22EC
S108EC	2012983-2012974	2012974	2012983	R	KQ258_10020	KQ258_10020	1329	-1	phage tail sheath subtilisin-like domain-containing protein	183	-1	phage tail sheath subtilisin-like domain-containing protein	1	-	-	CP076687_S22EC
S127EC	2034667-2034676	2034667	2034676	F	KQ258_10170	KQ258_10175	295	1	hypothetical protein	158	-1	lysogenic protein	1	-	-	CP076687_S22EC
S120EC	2137960-2137952	2137952	2137960	R	KQ258_10675	KQ258_10675	790	-1	glycosyltransferase family 9 protein	271	-1	glycosyltransferase family 9 protein	8	-	-	CP076687_S22EC
S26EC	2137960-2137952	2137952	2137960	R	KQ258_10675	KQ258_10675	790	-1	glycosyltransferase family 9 protein	271	-1	glycosyltransferase family 9 protein	8	-	-	CP076687_S22EC
S2EC	2137960-2137952	2137952	2137960	R	KQ258_10675	KQ258_10675	790	-1	glycosyltransferase family 9 protein	271	-1	glycosyltransferase family 9 protein	8	-	-	CP076687_S22EC
S31EC	2137960-2137952	2137952	2137960	R	KQ258_10675	KQ258_10675	790	-1	glycosyltransferase family 9 protein	271	-1	glycosyltransferase family 9 protein	8	-	-	CP076687_S22EC
S34EC	2137960-2137952	2137952	2137960	R	KQ258_10675	KQ258_10675	790	-1	glycosyltransferase family 9 protein	271	-1	glycosyltransferase family 9 protein	8	-	-	CP076687_S22EC
S37EC	2137960-2137952	2137952	2137960	R	KQ258_10675	KQ258_10675	790	-1	glycosyltransferase family 9 protein	271	-1	glycosyltransferase family 9 protein	8	-	-	CP076687_S22EC
S5EC	2137960-2137952	2137952	2137960	R	KQ258_10675	KQ258_10675	790	-1	glycosyltransferase family 9 protein	271	-1	glycosyltransferase family 9 protein	8	-	-	CP076687_S22EC
S94EC	2137960-2137952	2137952	2137960	R	KQ258_10675	KQ258_10675	790	-1	glycosyltransferase family 9 protein	271	-1	glycosyltransferase family 9 protein	8	-	-	CP076687_S22EC
P53EC	2152057-2152061	2152057	2152061	F	KQ258_10740	KQ258_10745	878	-1	bifunctional adenosylcobinamide kinase/adenosylcobinamide-phosphate guanylyltransferase	789	1	TonB-dependent receptor	1	cobU	-	CP076687_S22EC
S92EC	2157452-2157443	2157443	2157452	R	KQ258_10755	KQ258_10760	222	-1	phosphoadenosine phosphosulfate reductase	811	1	PIG-L family deacetylase	1	-	-	CP076687_S22EC
S26EC	2157483-2157474	2157474	2157483	R	KQ258_10755	KQ258_10760	253	-1	phosphoadenosine phosphosulfate reductase	780	1	PIG-L family deacetylase	1	-	-	CP076687_S22EC
S110EC	2158084-2158099	2158084	2158099	F	KQ258_10755	KQ258_10760	863	-1	phosphoadenosine phosphosulfate reductase	164	1	PIG-L family deacetylase	2	-	-	CP076687_S22EC
S112EC	2158084-2158099	2158084	2158099	F	KQ258_10755	KQ258_10760	863	-1	phosphoadenosine phosphosulfate reductase	164	1	PIG-L family deacetylase	2	-	-	CP076687_S22EC
S10EC	2257998-2257988	2257988	2257998	R	KQ258_11425	KQ258_11425	787	-1	LPS O-antigen chain length determinant protein WzzB	201	-1	LPS O-antigen chain length determinant protein WzzB	2	wzzB	wzzB	CP076687_S22EC
S12EC	2257998-2257988	2257988	2257998	R	KQ258_11425	KQ258_11425	787	-1	LPS O-antigen chain length determinant protein WzzB	201	-1	LPS O-antigen chain length determinant protein WzzB	2	wzzB	wzzB	CP076687_S22EC
S2EC	2260238-2260247	2260238	2260247	F	KQ258_11430	KQ258_11435	151	-1	UDP-glucose 6-dehydrogenase	86	-1	NADP-dependent phosphogluconate dehydrogenase	1	ugd	gndA	CP076687_S22EC
HVM2044	2260270-2260255	2260255	2260270	R	KQ258_11430	KQ258_11435	168	-1	UDP-glucose 6-dehydrogenase	63	-1	NADP-dependent phosphogluconate dehydrogenase	4	ugd	gndA	CP076687_S22EC
HVM2289	2260270-2260255	2260255	2260270	R	KQ258_11430	KQ258_11435	168	-1	UDP-glucose 6-dehydrogenase	63	-1	NADP-dependent phosphogluconate dehydrogenase	4	ugd	gndA	CP076687_S22EC
HVM277	2260270-2260255	2260255	2260270	R	KQ258_11430	KQ258_11435	168	-1	UDP-glucose 6-dehydrogenase	63	-1	NADP-dependent phosphogluconate dehydrogenase	4	ugd	gndA	CP076687_S22EC
HVM52	2260270-2260255	2260255	2260270	R	KQ258_11430	KQ258_11435	168	-1	UDP-glucose 6-dehydrogenase	63	-1	NADP-dependent phosphogluconate dehydrogenase	4	ugd	gndA	CP076687_S22EC
S26EC	2271089-2271098	2271089	2271098	F	KQ258_11485	KQ258_11485	315	-1	dTDP-4-dehydrorhamnose reductase	594	-1	dTDP-4-dehydrorhamnose reductase	1	rfbD	rfbD	CP076687_S22EC
P189EC	2288971-2288965	2288965	2288971	R	KQ258_11560	KQ258_11560	308	-1	colanic acid biosynthesis glycosyltransferase WcaE	445	-1	colanic acid biosynthesis glycosyltransferase WcaE	1	wcaE	wcaE	CP076687_S22EC
P50EC	2378822-2378813	2378813	2378822	R	KQ258_12010	KQ258_12015	33	1	Ni(II)/Co(II) efflux transporter accessory subunit RcnB	39	-1	putative fimbrial-like adhesin protein	1	rcnB	yehA	CP076687_S22EC
HVM1619	2379560-2379255	2379255	2379560	R	KQ258_12015	KQ258_12015	641	-1	putative fimbrial-like adhesin protein	699	-1	putative fimbrial-like adhesin protein	12	yehA	yehA	CP076687_S22EC
HVM1997	2379560-2379255	2379255	2379560	R	KQ258_12015	KQ258_12015	641	-1	putative fimbrial-like adhesin protein	699	-1	putative fimbrial-like adhesin protein	12	yehA	yehA	CP076687_S22EC
HVM834	2379560-2379255	2379255	2379560	R	KQ258_12015	KQ258_12015	641	-1	putative fimbrial-like adhesin protein	699	-1	putative fimbrial-like adhesin protein	12	yehA	yehA	CP076687_S22EC
S101EC	2379560-2379255	2379255	2379560	R	KQ258_12015	KQ258_12015	641	-1	putative fimbrial-like adhesin protein	699	-1	putative fimbrial-like adhesin protein	12	yehA	yehA	CP076687_S22EC
S10EC	2379560-2379255	2379255	2379560	R	KQ258_12015	KQ258_12015	641	-1	putative fimbrial-like adhesin protein	699	-1	putative fimbrial-like adhesin protein	12	yehA	yehA	CP076687_S22EC
S127EC	2379560-2379255	2379255	2379560	R	KQ258_12015	KQ258_12015	641	-1	putative fimbrial-like adhesin protein	699	-1	putative fimbrial-like adhesin protein	12	yehA	yehA	CP076687_S22EC
S12EC	2379560-2379255	2379255	2379560	R	KQ258_12015	KQ258_12015	641	-1	putative fimbrial-like adhesin protein	699	-1	putative fimbrial-like adhesin protein	12	yehA	yehA	CP076687_S22EC
S134EC	2379560-2379255	2379255	2379560	R	KQ258_12015	KQ258_12015	641	-1	putative fimbrial-like adhesin protein	699	-1	putative fimbrial-like adhesin protein	12	yehA	yehA	CP076687_S22EC
S39EC	2379560-2379255	2379255	2379560	R	KQ258_12015	KQ258_12015	641	-1	putative fimbrial-like adhesin protein	699	-1	putative fimbrial-like adhesin protein	12	yehA	yehA	CP076687_S22EC
S43EC	2379560-2379255	2379255	2379560	R	KQ258_12015	KQ258_12015	641	-1	putative fimbrial-like adhesin protein	699	-1	putative fimbrial-like adhesin protein	12	yehA	yehA	CP076687_S22EC
S47EC	2379560-2379255	2379255	2379560	R	KQ258_12015	KQ258_12015	641	-1	putative fimbrial-like adhesin protein	699	-1	putative fimbrial-like adhesin protein	12	yehA	yehA	CP076687_S22EC
S53EC	2379560-2379255	2379255	2379560	R	KQ258_12015	KQ258_12015	641	-1	putative fimbrial-like adhesin protein	699	-1	putative fimbrial-like adhesin protein	12	yehA	yehA	CP076687_S22EC
HVM826	2450015-2450024	2450015	2450024	F	KQ258_12290	KQ258_12290	468	1	transcriptional regulator YeiL	240	1	transcriptional regulator YeiL	1	yeiL	yeiL	CP076687_S22EC
S1EC	2481736-2481739	2481736	2481739	F	KQ258_12430	KQ258_12430	105	-1	autotransporter outer membrane beta-barrel domain-containing protein	842	-1	autotransporter outer membrane beta-barrel domain-containing protein	1	-	-	CP076687_S22EC
S100EC	2514191-2514191	2514191	2514191	F	KQ258_12570	KQ258_12575	2	1	acetoacetate metabolism transcriptional regulator AtoC	193	1	acetate CoA-transferase subunit alpha	1	atoC	atoD	CP076687_S22EC
S135EC	2595118-2595109	2595109	2595118	R	KQ258_12895	KQ258_12900	473	-1	transcriptional regulator LrhA	437	1	alanine transaminase AlaA	1	lrhA	alaA	CP076687_S22EC
S102EC	2609252-2609257	2609252	2609257	F	KQ258_12960	KQ258_12960	11	1	GSH-dependent disulfide bond oxidoreductase	642	1	GSH-dependent disulfide bond oxidoreductase	1	yfcG	yfcG	CP076687_S22EC
HVR83	2621633-2621624	2621624	2621633	R	KQ258_13030	KQ258_13030	318	-1	DedA family protein	351	-1	DedA family protein	1	dedA	dedA	CP076687_S22EC
S120EC	2641822-2641852	2641822	2641852	F	KQ258_13130	KQ258_13130	350	-1	fimbrial biogenesis outer membrane usher protein	2329	-1	fimbrial biogenesis outer membrane usher protein	7	-	-	CP076687_S22EC
S26EC	2641822-2641852	2641822	2641852	F	KQ258_13130	KQ258_13130	350	-1	fimbrial biogenesis outer membrane usher protein	2329	-1	fimbrial biogenesis outer membrane usher protein	7	-	-	CP076687_S22EC
S2EC	2641822-2641852	2641822	2641852	F	KQ258_13130	KQ258_13130	350	-1	fimbrial biogenesis outer membrane usher protein	2329	-1	fimbrial biogenesis outer membrane usher protein	7	-	-	CP076687_S22EC
S31EC	2641822-2641852	2641822	2641852	F	KQ258_13130	KQ258_13130	350	-1	fimbrial biogenesis outer membrane usher protein	2329	-1	fimbrial biogenesis outer membrane usher protein	7	-	-	CP076687_S22EC
S34EC	2641822-2641852	2641822	2641852	F	KQ258_13130	KQ258_13130	350	-1	fimbrial biogenesis outer membrane usher protein	2329	-1	fimbrial biogenesis outer membrane usher protein	7	-	-	CP076687_S22EC
S37EC	2641822-2641852	2641822	2641852	F	KQ258_13130	KQ258_13130	350	-1	fimbrial biogenesis outer membrane usher protein	2329	-1	fimbrial biogenesis outer membrane usher protein	7	-	-	CP076687_S22EC
S5EC	2641822-2641852	2641822	2641852	F	KQ258_13130	KQ258_13130	350	-1	fimbrial biogenesis outer membrane usher protein	2329	-1	fimbrial biogenesis outer membrane usher protein	7	-	-	CP076687_S22EC
P189EC	2653942-2653933	2653933	2653942	R	KQ258_13185	KQ258_13185	223	-1	sce7725 family protein	737	-1	sce7725 family protein	1	-	-	CP076687_S22EC
S120EC	2668463-2668454	2668454	2668463	R	KQ258_13250	KQ258_13250	17	-1	multidrug efflux MFS transporter permease subunit EmrY	1531	-1	multidrug efflux MFS transporter permease subunit EmrY	1	emrY	emrY	CP076687_S22EC
P146EC	2672030-2672023	2672023	2672030	R	KQ258_13265	KQ258_13265	2239	1	acid-sensing system histidine kinase EvgS	1362	1	acid-sensing system histidine kinase EvgS	1	evgS	evgS	CP076687_S22EC
S5EC	2736741-2736750	2736741	2736750	F	KQ258_13595	KQ258_13595	372	-1	ethanolamine utilization microcompartment protein EutK	138	-1	ethanolamine utilization microcompartment protein EutK	1	eutK	eutK	CP076687_S22EC
HVM5	2816396-2816387	2816387	2816396	R	KQ258_13915	KQ258_13915	321	-1	bifunctional tRNA (adenosine(37)-C2)-methyltransferase TrmG/ribosomal RNA large subunit methyltransferase RlmN	843	-1	bifunctional tRNA (adenosine(37)-C2)-methyltransferase TrmG/ribosomal RNA large subunit methyltransferase RlmN	1	rlmN	rlmN	CP076687_S22EC
S37EC	2956395-2956387	2956387	2956395	R	KQ258_14575	KQ258_14575	789	1	GABA permease	620	1	GABA permease	1	gabP	gabP	CP076687_S22EC
P146EC	2971823-2971814	2971814	2971823	R	KQ258_14665	KQ258_14665	69	1	L-valine exporter subunit YgaZ	678	1	L-valine exporter subunit YgaZ	1	ygaZ	ygaZ	CP076687_S22EC
S92EC	3039779-3039772	3039772	3039779	R	KQ258_15045	KQ258_15050	66	-1	sulfate adenylyltransferase subunit CysD	178	1	alkaline phosphatase isozyme conversion aminopeptidase	1	cysD	iap	CP076687_S22EC
P56EC	3054779-3054772	3054772	3054779	R	KQ258_15120	KQ258_15120	1057	1	MFS transporter	228	1	MFS transporter	1	yqcE	yqcE	CP076687_S22EC
P189EC	3121970-3121973	3121970	3121973	F	KQ258_15395	KQ258_15400	367	1	hypothetical protein	93	1	type VI secretion system tip protein VgrG	1	-	vgrG	CP076687_S22EC
S37EC	3127457-3127447	3127447	3127457	R	KQ258_15415	KQ258_15415	258	1	DUF2235 domain-containing protein	1621	1	DUF2235 domain-containing protein	1	-	-	CP076687_S22EC
P53EC	3147816-3147825	3147816	3147825	F	KQ258_15495	KQ258_15495	589	-1	PatB family C-S lyase	596	-1	PatB family C-S lyase	1	-	-	CP076687_S22EC
P56EC	3187749-3187755	3187749	3187755	F	KQ258_15640	KQ258_15645	261	-1	5-dehydro-4-deoxy-D-glucuronate isomerase	19	-1	acetyl-CoA C-acetyltransferase	1	kduI	yqeF	CP076687_S22EC
S115EC	3189575-3189582	3189575	3189582	F	KQ258_15650	KQ258_15650	865	1	amino acid permease	372	1	amino acid permease	1	yqeG	yqeG	CP076687_S22EC
S2EC	3191846-3191855	3191846	3191855	F	KQ258_15660	KQ258_15665	182	-1	peptidoglycan DD-metalloendopeptidase family protein	222	1	xanthine dehydrogenase molybdenum-binding subunit XdhA	1	ygeR	xdhA	CP076687_S22EC
CP076687_S22EC	3304132-3304962	3304132	3304962	F	KQ258_16205	KQ258_16215	447	1	tetratricopeptide repeat protein	221	1	HTH-type transcriptional regulator PapX	83	-	papX	CP076687_S22EC
B36EC	3304132-3304962	3304132	3304962	F	KQ258_16205	KQ258_16215	447	1	tetratricopeptide repeat protein	221	1	HTH-type transcriptional regulator PapX	83	-	papX	CP076687_S22EC
HVM1147	3304132-3304962	3304132	3304962	F	KQ258_16205	KQ258_16215	447	1	tetratricopeptide repeat protein	221	1	HTH-type transcriptional regulator PapX	83	-	papX	CP076687_S22EC
HVM1299	3304132-3304962	3304132	3304962	F	KQ258_16205	KQ258_16215	447	1	tetratricopeptide repeat protein	221	1	HTH-type transcriptional regulator PapX	83	-	papX	CP076687_S22EC
HVM1619	3304132-3304962	3304132	3304962	F	KQ258_16205	KQ258_16215	447	1	tetratricopeptide repeat protein	221	1	HTH-type transcriptional regulator PapX	83	-	papX	CP076687_S22EC
HVM1997	3304132-3304962	3304132	3304962	F	KQ258_16205	KQ258_16215	447	1	tetratricopeptide repeat protein	221	1	HTH-type transcriptional regulator PapX	83	-	papX	CP076687_S22EC
HVM3017	3304132-3304962	3304132	3304962	F	KQ258_16205	KQ258_16215	447	1	tetratricopeptide repeat protein	221	1	HTH-type transcriptional regulator PapX	83	-	papX	CP076687_S22EC
HVM3189	3304132-3304962	3304132	3304962	F	KQ258_16205	KQ258_16215	447	1	tetratricopeptide repeat protein	221	1	HTH-type transcriptional regulator PapX	83	-	papX	CP076687_S22EC
HVM5	3304132-3304962	3304132	3304962	F	KQ258_16205	KQ258_16215	447	1	tetratricopeptide repeat protein	221	1	HTH-type transcriptional regulator PapX	83	-	papX	CP076687_S22EC
HVM826	3304132-3304962	3304132	3304962	F	KQ258_16205	KQ258_16215	447	1	tetratricopeptide repeat protein	221	1	HTH-type transcriptional regulator PapX	83	-	papX	CP076687_S22EC
HVM834	3304132-3304962	3304132	3304962	F	KQ258_16205	KQ258_16215	447	1	tetratricopeptide repeat protein	221	1	HTH-type transcriptional regulator PapX	83	-	papX	CP076687_S22EC
HVR2496	3304132-3304962	3304132	3304962	F	KQ258_16205	KQ258_16215	447	1	tetratricopeptide repeat protein	221	1	HTH-type transcriptional regulator PapX	83	-	papX	CP076687_S22EC
HVR83	3304132-3304962	3304132	3304962	F	KQ258_16205	KQ258_16215	447	1	tetratricopeptide repeat protein	221	1	HTH-type transcriptional regulator PapX	83	-	papX	CP076687_S22EC
IR18E	3304132-3304962	3304132	3304962	F	KQ258_16205	KQ258_16215	447	1	tetratricopeptide repeat protein	221	1	HTH-type transcriptional regulator PapX	83	-	papX	CP076687_S22EC
IR49	3304132-3304962	3304132	3304962	F	KQ258_16205	KQ258_16215	447	1	tetratricopeptide repeat protein	221	1	HTH-type transcriptional regulator PapX	83	-	papX	CP076687_S22EC
IR65	3304132-3304962	3304132	3304962	F	KQ258_16205	KQ258_16215	447	1	tetratricopeptide repeat protein	221	1	HTH-type transcriptional regulator PapX	83	-	papX	CP076687_S22EC
MS2481	3304132-3304962	3304132	3304962	F	KQ258_16205	KQ258_16215	447	1	tetratricopeptide repeat protein	221	1	HTH-type transcriptional regulator PapX	83	-	papX	CP076687_S22EC
MS2493	3304132-3304962	3304132	3304962	F	KQ258_16205	KQ258_16215	447	1	tetratricopeptide repeat protein	221	1	HTH-type transcriptional regulator PapX	83	-	papX	CP076687_S22EC
P146EC	3304132-3304962	3304132	3304962	F	KQ258_16205	KQ258_16215	447	1	tetratricopeptide repeat protein	221	1	HTH-type transcriptional regulator PapX	83	-	papX	CP076687_S22EC
P189EC	3304132-3304962	3304132	3304962	F	KQ258_16205	KQ258_16215	447	1	tetratricopeptide repeat protein	221	1	HTH-type transcriptional regulator PapX	83	-	papX	CP076687_S22EC
P50EC	3304132-3304962	3304132	3304962	F	KQ258_16205	KQ258_16215	447	1	tetratricopeptide repeat protein	221	1	HTH-type transcriptional regulator PapX	83	-	papX	CP076687_S22EC
P53EC	3304132-3304962	3304132	3304962	F	KQ258_16205	KQ258_16215	447	1	tetratricopeptide repeat protein	221	1	HTH-type transcriptional regulator PapX	83	-	papX	CP076687_S22EC
P56EC	3304132-3304962	3304132	3304962	F	KQ258_16205	KQ258_16215	447	1	tetratricopeptide repeat protein	221	1	HTH-type transcriptional regulator PapX	83	-	papX	CP076687_S22EC
S100EC	3304132-3304962	3304132	3304962	F	KQ258_16205	KQ258_16215	447	1	tetratricopeptide repeat protein	221	1	HTH-type transcriptional regulator PapX	83	-	papX	CP076687_S22EC
S101EC	3304132-3304962	3304132	3304962	F	KQ258_16205	KQ258_16215	447	1	tetratricopeptide repeat protein	221	1	HTH-type transcriptional regulator PapX	83	-	papX	CP076687_S22EC
S102EC	3304132-3304962	3304132	3304962	F	KQ258_16205	KQ258_16215	447	1	tetratricopeptide repeat protein	221	1	HTH-type transcriptional regulator PapX	83	-	papX	CP076687_S22EC
S103EC	3304132-3304962	3304132	3304962	F	KQ258_16205	KQ258_16215	447	1	tetratricopeptide repeat protein	221	1	HTH-type transcriptional regulator PapX	83	-	papX	CP076687_S22EC
S104EC	3304132-3304962	3304132	3304962	F	KQ258_16205	KQ258_16215	447	1	tetratricopeptide repeat protein	221	1	HTH-type transcriptional regulator PapX	83	-	papX	CP076687_S22EC
S105EC	3304132-3304962	3304132	3304962	F	KQ258_16205	KQ258_16215	447	1	tetratricopeptide repeat protein	221	1	HTH-type transcriptional regulator PapX	83	-	papX	CP076687_S22EC
S107EC	3304132-3304962	3304132	3304962	F	KQ258_16205	KQ258_16215	447	1	tetratricopeptide repeat protein	221	1	HTH-type transcriptional regulator PapX	83	-	papX	CP076687_S22EC
S108EC	3304132-3304962	3304132	3304962	F	KQ258_16205	KQ258_16215	447	1	tetratricopeptide repeat protein	221	1	HTH-type transcriptional regulator PapX	83	-	papX	CP076687_S22EC
S109EC	3304132-3304962	3304132	3304962	F	KQ258_16205	KQ258_16215	447	1	tetratricopeptide repeat protein	221	1	HTH-type transcriptional regulator PapX	83	-	papX	CP076687_S22EC
S10EC	3304132-3304962	3304132	3304962	F	KQ258_16205	KQ258_16215	447	1	tetratricopeptide repeat protein	221	1	HTH-type transcriptional regulator PapX	83	-	papX	CP076687_S22EC
S110EC	3304132-3304962	3304132	3304962	F	KQ258_16205	KQ258_16215	447	1	tetratricopeptide repeat protein	221	1	HTH-type transcriptional regulator PapX	83	-	papX	CP076687_S22EC
S111EC	3304132-3304962	3304132	3304962	F	KQ258_16205	KQ258_16215	447	1	tetratricopeptide repeat protein	221	1	HTH-type transcriptional regulator PapX	83	-	papX	CP076687_S22EC
S112EC	3304132-3304962	3304132	3304962	F	KQ258_16205	KQ258_16215	447	1	tetratricopeptide repeat protein	221	1	HTH-type transcriptional regulator PapX	83	-	papX	CP076687_S22EC
S113EC	3304132-3304962	3304132	3304962	F	KQ258_16205	KQ258_16215	447	1	tetratricopeptide repeat protein	221	1	HTH-type transcriptional regulator PapX	83	-	papX	CP076687_S22EC
S114EC	3304132-3304962	3304132	3304962	F	KQ258_16205	KQ258_16215	447	1	tetratricopeptide repeat protein	221	1	HTH-type transcriptional regulator PapX	83	-	papX	CP076687_S22EC
S115EC	3304132-3304962	3304132	3304962	F	KQ258_16205	KQ258_16215	447	1	tetratricopeptide repeat protein	221	1	HTH-type transcriptional regulator PapX	83	-	papX	CP076687_S22EC
S116EC	3304132-3304962	3304132	3304962	F	KQ258_16205	KQ258_16215	447	1	tetratricopeptide repeat protein	221	1	HTH-type transcriptional regulator PapX	83	-	papX	CP076687_S22EC
S117EC	3304132-3304962	3304132	3304962	F	KQ258_16205	KQ258_16215	447	1	tetratricopeptide repeat protein	221	1	HTH-type transcriptional regulator PapX	83	-	papX	CP076687_S22EC
S118EC	3304132-3304962	3304132	3304962	F	KQ258_16205	KQ258_16215	447	1	tetratricopeptide repeat protein	221	1	HTH-type transcriptional regulator PapX	83	-	papX	CP076687_S22EC
S119EC	3304132-3304962	3304132	3304962	F	KQ258_16205	KQ258_16215	447	1	tetratricopeptide repeat protein	221	1	HTH-type transcriptional regulator PapX	83	-	papX	CP076687_S22EC
S11EC	3304132-3304962	3304132	3304962	F	KQ258_16205	KQ258_16215	447	1	tetratricopeptide repeat protein	221	1	HTH-type transcriptional regulator PapX	83	-	papX	CP076687_S22EC
S120EC	3304132-3304962	3304132	3304962	F	KQ258_16205	KQ258_16215	447	1	tetratricopeptide repeat protein	221	1	HTH-type transcriptional regulator PapX	83	-	papX	CP076687_S22EC
S121EC	3304132-3304962	3304132	3304962	F	KQ258_16205	KQ258_16215	447	1	tetratricopeptide repeat protein	221	1	HTH-type transcriptional regulator PapX	83	-	papX	CP076687_S22EC
S123EC	3304132-3304962	3304132	3304962	F	KQ258_16205	KQ258_16215	447	1	tetratricopeptide repeat protein	221	1	HTH-type transcriptional regulator PapX	83	-	papX	CP076687_S22EC
S125EC	3304132-3304962	3304132	3304962	F	KQ258_16205	KQ258_16215	447	1	tetratricopeptide repeat protein	221	1	HTH-type transcriptional regulator PapX	83	-	papX	CP076687_S22EC
S126EC	3304132-3304962	3304132	3304962	F	KQ258_16205	KQ258_16215	447	1	tetratricopeptide repeat protein	221	1	HTH-type transcriptional regulator PapX	83	-	papX	CP076687_S22EC
S127EC	3304132-3304962	3304132	3304962	F	KQ258_16205	KQ258_16215	447	1	tetratricopeptide repeat protein	221	1	HTH-type transcriptional regulator PapX	83	-	papX	CP076687_S22EC
S129EC	3304132-3304962	3304132	3304962	F	KQ258_16205	KQ258_16215	447	1	tetratricopeptide repeat protein	221	1	HTH-type transcriptional regulator PapX	83	-	papX	CP076687_S22EC
S12EC	3304132-3304962	3304132	3304962	F	KQ258_16205	KQ258_16215	447	1	tetratricopeptide repeat protein	221	1	HTH-type transcriptional regulator PapX	83	-	papX	CP076687_S22EC
S130EC	3304132-3304962	3304132	3304962	F	KQ258_16205	KQ258_16215	447	1	tetratricopeptide repeat protein	221	1	HTH-type transcriptional regulator PapX	83	-	papX	CP076687_S22EC
S131EC	3304132-3304962	3304132	3304962	F	KQ258_16205	KQ258_16215	447	1	tetratricopeptide repeat protein	221	1	HTH-type transcriptional regulator PapX	83	-	papX	CP076687_S22EC
S132EC	3304132-3304962	3304132	3304962	F	KQ258_16205	KQ258_16215	447	1	tetratricopeptide repeat protein	221	1	HTH-type transcriptional regulator PapX	83	-	papX	CP076687_S22EC
S133EC	3304132-3304962	3304132	3304962	F	KQ258_16205	KQ258_16215	447	1	tetratricopeptide repeat protein	221	1	HTH-type transcriptional regulator PapX	83	-	papX	CP076687_S22EC
S134EC	3304132-3304962	3304132	3304962	F	KQ258_16205	KQ258_16215	447	1	tetratricopeptide repeat protein	221	1	HTH-type transcriptional regulator PapX	83	-	papX	CP076687_S22EC
S135EC	3304132-3304962	3304132	3304962	F	KQ258_16205	KQ258_16215	447	1	tetratricopeptide repeat protein	221	1	HTH-type transcriptional regulator PapX	83	-	papX	CP076687_S22EC
S15EC	3304132-3304962	3304132	3304962	F	KQ258_16205	KQ258_16215	447	1	tetratricopeptide repeat protein	221	1	HTH-type transcriptional regulator PapX	83	-	papX	CP076687_S22EC
S19EC	3304132-3304962	3304132	3304962	F	KQ258_16205	KQ258_16215	447	1	tetratricopeptide repeat protein	221	1	HTH-type transcriptional regulator PapX	83	-	papX	CP076687_S22EC
S1EC	3304132-3304962	3304132	3304962	F	KQ258_16205	KQ258_16215	447	1	tetratricopeptide repeat protein	221	1	HTH-type transcriptional regulator PapX	83	-	papX	CP076687_S22EC
S21EC	3304132-3304962	3304132	3304962	F	KQ258_16205	KQ258_16215	447	1	tetratricopeptide repeat protein	221	1	HTH-type transcriptional regulator PapX	83	-	papX	CP076687_S22EC
S22EC	3304132-3304962	3304132	3304962	F	KQ258_16205	KQ258_16215	447	1	tetratricopeptide repeat protein	221	1	HTH-type transcriptional regulator PapX	83	-	papX	CP076687_S22EC
S24EC	3304132-3304962	3304132	3304962	F	KQ258_16205	KQ258_16215	447	1	tetratricopeptide repeat protein	221	1	HTH-type transcriptional regulator PapX	83	-	papX	CP076687_S22EC
S30EC	3304132-3304962	3304132	3304962	F	KQ258_16205	KQ258_16215	447	1	tetratricopeptide repeat protein	221	1	HTH-type transcriptional regulator PapX	83	-	papX	CP076687_S22EC
S31EC	3304132-3304962	3304132	3304962	F	KQ258_16205	KQ258_16215	447	1	tetratricopeptide repeat protein	221	1	HTH-type transcriptional regulator PapX	83	-	papX	CP076687_S22EC
S32EC	3304132-3304962	3304132	3304962	F	KQ258_16205	KQ258_16215	447	1	tetratricopeptide repeat protein	221	1	HTH-type transcriptional regulator PapX	83	-	papX	CP076687_S22EC
S34EC	3304132-3304962	3304132	3304962	F	KQ258_16205	KQ258_16215	447	1	tetratricopeptide repeat protein	221	1	HTH-type transcriptional regulator PapX	83	-	papX	CP076687_S22EC
S37EC	3304132-3304962	3304132	3304962	F	KQ258_16205	KQ258_16215	447	1	tetratricopeptide repeat protein	221	1	HTH-type transcriptional regulator PapX	83	-	papX	CP076687_S22EC
S43EC	3304132-3304962	3304132	3304962	F	KQ258_16205	KQ258_16215	447	1	tetratricopeptide repeat protein	221	1	HTH-type transcriptional regulator PapX	83	-	papX	CP076687_S22EC
S47EC	3304132-3304962	3304132	3304962	F	KQ258_16205	KQ258_16215	447	1	tetratricopeptide repeat protein	221	1	HTH-type transcriptional regulator PapX	83	-	papX	CP076687_S22EC
S53EC	3304132-3304962	3304132	3304962	F	KQ258_16205	KQ258_16215	447	1	tetratricopeptide repeat protein	221	1	HTH-type transcriptional regulator PapX	83	-	papX	CP076687_S22EC
S5EC	3304132-3304962	3304132	3304962	F	KQ258_16205	KQ258_16215	447	1	tetratricopeptide repeat protein	221	1	HTH-type transcriptional regulator PapX	83	-	papX	CP076687_S22EC
S65EC	3304132-3304962	3304132	3304962	F	KQ258_16205	KQ258_16215	447	1	tetratricopeptide repeat protein	221	1	HTH-type transcriptional regulator PapX	83	-	papX	CP076687_S22EC
S6EC	3304132-3304962	3304132	3304962	F	KQ258_16205	KQ258_16215	447	1	tetratricopeptide repeat protein	221	1	HTH-type transcriptional regulator PapX	83	-	papX	CP076687_S22EC
S77EC	3304132-3304962	3304132	3304962	F	KQ258_16205	KQ258_16215	447	1	tetratricopeptide repeat protein	221	1	HTH-type transcriptional regulator PapX	83	-	papX	CP076687_S22EC
S92EC	3304132-3304962	3304132	3304962	F	KQ258_16205	KQ258_16215	447	1	tetratricopeptide repeat protein	221	1	HTH-type transcriptional regulator PapX	83	-	papX	CP076687_S22EC
S93EC	3304132-3304962	3304132	3304962	F	KQ258_16205	KQ258_16215	447	1	tetratricopeptide repeat protein	221	1	HTH-type transcriptional regulator PapX	83	-	papX	CP076687_S22EC
S94EC	3304132-3304962	3304132	3304962	F	KQ258_16205	KQ258_16215	447	1	tetratricopeptide repeat protein	221	1	HTH-type transcriptional regulator PapX	83	-	papX	CP076687_S22EC
S96EC	3304132-3304962	3304132	3304962	F	KQ258_16205	KQ258_16215	447	1	tetratricopeptide repeat protein	221	1	HTH-type transcriptional regulator PapX	83	-	papX	CP076687_S22EC
S97EC	3304132-3304962	3304132	3304962	F	KQ258_16205	KQ258_16215	447	1	tetratricopeptide repeat protein	221	1	HTH-type transcriptional regulator PapX	83	-	papX	CP076687_S22EC
S98EC	3304132-3304962	3304132	3304962	F	KQ258_16205	KQ258_16215	447	1	tetratricopeptide repeat protein	221	1	HTH-type transcriptional regulator PapX	83	-	papX	CP076687_S22EC
S99EC	3304132-3304962	3304132	3304962	F	KQ258_16205	KQ258_16215	447	1	tetratricopeptide repeat protein	221	1	HTH-type transcriptional regulator PapX	83	-	papX	CP076687_S22EC
CP076687_S22EC	3306977-3306178	3306178	3306977	R	KQ258_16215	KQ258_16225	443	1	HTH-type transcriptional regulator PapX	50	-1	P fimbria major subunit PapA	83	papX	papA	CP076687_S22EC
B36EC	3306977-3306178	3306178	3306977	R	KQ258_16215	KQ258_16225	443	1	HTH-type transcriptional regulator PapX	50	-1	P fimbria major subunit PapA	83	papX	papA	CP076687_S22EC
HVM1147	3306977-3306178	3306178	3306977	R	KQ258_16215	KQ258_16225	443	1	HTH-type transcriptional regulator PapX	50	-1	P fimbria major subunit PapA	83	papX	papA	CP076687_S22EC
HVM1299	3306977-3306178	3306178	3306977	R	KQ258_16215	KQ258_16225	443	1	HTH-type transcriptional regulator PapX	50	-1	P fimbria major subunit PapA	83	papX	papA	CP076687_S22EC
HVM1619	3306977-3306178	3306178	3306977	R	KQ258_16215	KQ258_16225	443	1	HTH-type transcriptional regulator PapX	50	-1	P fimbria major subunit PapA	83	papX	papA	CP076687_S22EC
HVM1997	3306977-3306178	3306178	3306977	R	KQ258_16215	KQ258_16225	443	1	HTH-type transcriptional regulator PapX	50	-1	P fimbria major subunit PapA	83	papX	papA	CP076687_S22EC
HVM3017	3306977-3306178	3306178	3306977	R	KQ258_16215	KQ258_16225	443	1	HTH-type transcriptional regulator PapX	50	-1	P fimbria major subunit PapA	83	papX	papA	CP076687_S22EC
HVM3189	3306977-3306178	3306178	3306977	R	KQ258_16215	KQ258_16225	443	1	HTH-type transcriptional regulator PapX	50	-1	P fimbria major subunit PapA	83	papX	papA	CP076687_S22EC
HVM5	3306977-3306178	3306178	3306977	R	KQ258_16215	KQ258_16225	443	1	HTH-type transcriptional regulator PapX	50	-1	P fimbria major subunit PapA	83	papX	papA	CP076687_S22EC
HVM826	3306977-3306178	3306178	3306977	R	KQ258_16215	KQ258_16225	443	1	HTH-type transcriptional regulator PapX	50	-1	P fimbria major subunit PapA	83	papX	papA	CP076687_S22EC
HVM834	3306977-3306178	3306178	3306977	R	KQ258_16215	KQ258_16225	443	1	HTH-type transcriptional regulator PapX	50	-1	P fimbria major subunit PapA	83	papX	papA	CP076687_S22EC
HVR2496	3306977-3306178	3306178	3306977	R	KQ258_16215	KQ258_16225	443	1	HTH-type transcriptional regulator PapX	50	-1	P fimbria major subunit PapA	83	papX	papA	CP076687_S22EC
HVR83	3306977-3306178	3306178	3306977	R	KQ258_16215	KQ258_16225	443	1	HTH-type transcriptional regulator PapX	50	-1	P fimbria major subunit PapA	83	papX	papA	CP076687_S22EC
IR18E	3306977-3306178	3306178	3306977	R	KQ258_16215	KQ258_16225	443	1	HTH-type transcriptional regulator PapX	50	-1	P fimbria major subunit PapA	83	papX	papA	CP076687_S22EC
IR49	3306977-3306178	3306178	3306977	R	KQ258_16215	KQ258_16225	443	1	HTH-type transcriptional regulator PapX	50	-1	P fimbria major subunit PapA	83	papX	papA	CP076687_S22EC
IR65	3306977-3306178	3306178	3306977	R	KQ258_16215	KQ258_16225	443	1	HTH-type transcriptional regulator PapX	50	-1	P fimbria major subunit PapA	83	papX	papA	CP076687_S22EC
MS2481	3306977-3306178	3306178	3306977	R	KQ258_16215	KQ258_16225	443	1	HTH-type transcriptional regulator PapX	50	-1	P fimbria major subunit PapA	83	papX	papA	CP076687_S22EC
MS2493	3306977-3306178	3306178	3306977	R	KQ258_16215	KQ258_16225	443	1	HTH-type transcriptional regulator PapX	50	-1	P fimbria major subunit PapA	83	papX	papA	CP076687_S22EC
P146EC	3306977-3306178	3306178	3306977	R	KQ258_16215	KQ258_16225	443	1	HTH-type transcriptional regulator PapX	50	-1	P fimbria major subunit PapA	83	papX	papA	CP076687_S22EC
P189EC	3306977-3306178	3306178	3306977	R	KQ258_16215	KQ258_16225	443	1	HTH-type transcriptional regulator PapX	50	-1	P fimbria major subunit PapA	83	papX	papA	CP076687_S22EC
P50EC	3306977-3306178	3306178	3306977	R	KQ258_16215	KQ258_16225	443	1	HTH-type transcriptional regulator PapX	50	-1	P fimbria major subunit PapA	83	papX	papA	CP076687_S22EC
P53EC	3306977-3306178	3306178	3306977	R	KQ258_16215	KQ258_16225	443	1	HTH-type transcriptional regulator PapX	50	-1	P fimbria major subunit PapA	83	papX	papA	CP076687_S22EC
P56EC	3306977-3306178	3306178	3306977	R	KQ258_16215	KQ258_16225	443	1	HTH-type transcriptional regulator PapX	50	-1	P fimbria major subunit PapA	83	papX	papA	CP076687_S22EC
S100EC	3306977-3306178	3306178	3306977	R	KQ258_16215	KQ258_16225	443	1	HTH-type transcriptional regulator PapX	50	-1	P fimbria major subunit PapA	83	papX	papA	CP076687_S22EC
S101EC	3306977-3306178	3306178	3306977	R	KQ258_16215	KQ258_16225	443	1	HTH-type transcriptional regulator PapX	50	-1	P fimbria major subunit PapA	83	papX	papA	CP076687_S22EC
S102EC	3306977-3306178	3306178	3306977	R	KQ258_16215	KQ258_16225	443	1	HTH-type transcriptional regulator PapX	50	-1	P fimbria major subunit PapA	83	papX	papA	CP076687_S22EC
S103EC	3306977-3306178	3306178	3306977	R	KQ258_16215	KQ258_16225	443	1	HTH-type transcriptional regulator PapX	50	-1	P fimbria major subunit PapA	83	papX	papA	CP076687_S22EC
S104EC	3306977-3306178	3306178	3306977	R	KQ258_16215	KQ258_16225	443	1	HTH-type transcriptional regulator PapX	50	-1	P fimbria major subunit PapA	83	papX	papA	CP076687_S22EC
S105EC	3306977-3306178	3306178	3306977	R	KQ258_16215	KQ258_16225	443	1	HTH-type transcriptional regulator PapX	50	-1	P fimbria major subunit PapA	83	papX	papA	CP076687_S22EC
S107EC	3306977-3306178	3306178	3306977	R	KQ258_16215	KQ258_16225	443	1	HTH-type transcriptional regulator PapX	50	-1	P fimbria major subunit PapA	83	papX	papA	CP076687_S22EC
S108EC	3306977-3306178	3306178	3306977	R	KQ258_16215	KQ258_16225	443	1	HTH-type transcriptional regulator PapX	50	-1	P fimbria major subunit PapA	83	papX	papA	CP076687_S22EC
S109EC	3306977-3306178	3306178	3306977	R	KQ258_16215	KQ258_16225	443	1	HTH-type transcriptional regulator PapX	50	-1	P fimbria major subunit PapA	83	papX	papA	CP076687_S22EC
S10EC	3306977-3306178	3306178	3306977	R	KQ258_16215	KQ258_16225	443	1	HTH-type transcriptional regulator PapX	50	-1	P fimbria major subunit PapA	83	papX	papA	CP076687_S22EC
S110EC	3306977-3306178	3306178	3306977	R	KQ258_16215	KQ258_16225	443	1	HTH-type transcriptional regulator PapX	50	-1	P fimbria major subunit PapA	83	papX	papA	CP076687_S22EC
S111EC	3306977-3306178	3306178	3306977	R	KQ258_16215	KQ258_16225	443	1	HTH-type transcriptional regulator PapX	50	-1	P fimbria major subunit PapA	83	papX	papA	CP076687_S22EC
S112EC	3306977-3306178	3306178	3306977	R	KQ258_16215	KQ258_16225	443	1	HTH-type transcriptional regulator PapX	50	-1	P fimbria major subunit PapA	83	papX	papA	CP076687_S22EC
S113EC	3306977-3306178	3306178	3306977	R	KQ258_16215	KQ258_16225	443	1	HTH-type transcriptional regulator PapX	50	-1	P fimbria major subunit PapA	83	papX	papA	CP076687_S22EC
S114EC	3306977-3306178	3306178	3306977	R	KQ258_16215	KQ258_16225	443	1	HTH-type transcriptional regulator PapX	50	-1	P fimbria major subunit PapA	83	papX	papA	CP076687_S22EC
S115EC	3306977-3306178	3306178	3306977	R	KQ258_16215	KQ258_16225	443	1	HTH-type transcriptional regulator PapX	50	-1	P fimbria major subunit PapA	83	papX	papA	CP076687_S22EC
S116EC	3306977-3306178	3306178	3306977	R	KQ258_16215	KQ258_16225	443	1	HTH-type transcriptional regulator PapX	50	-1	P fimbria major subunit PapA	83	papX	papA	CP076687_S22EC
S117EC	3306977-3306178	3306178	3306977	R	KQ258_16215	KQ258_16225	443	1	HTH-type transcriptional regulator PapX	50	-1	P fimbria major subunit PapA	83	papX	papA	CP076687_S22EC
S118EC	3306977-3306178	3306178	3306977	R	KQ258_16215	KQ258_16225	443	1	HTH-type transcriptional regulator PapX	50	-1	P fimbria major subunit PapA	83	papX	papA	CP076687_S22EC
S119EC	3306977-3306178	3306178	3306977	R	KQ258_16215	KQ258_16225	443	1	HTH-type transcriptional regulator PapX	50	-1	P fimbria major subunit PapA	83	papX	papA	CP076687_S22EC
S11EC	3306977-3306178	3306178	3306977	R	KQ258_16215	KQ258_16225	443	1	HTH-type transcriptional regulator PapX	50	-1	P fimbria major subunit PapA	83	papX	papA	CP076687_S22EC
S120EC	3306977-3306178	3306178	3306977	R	KQ258_16215	KQ258_16225	443	1	HTH-type transcriptional regulator PapX	50	-1	P fimbria major subunit PapA	83	papX	papA	CP076687_S22EC
S121EC	3306977-3306178	3306178	3306977	R	KQ258_16215	KQ258_16225	443	1	HTH-type transcriptional regulator PapX	50	-1	P fimbria major subunit PapA	83	papX	papA	CP076687_S22EC
S123EC	3306977-3306178	3306178	3306977	R	KQ258_16215	KQ258_16225	443	1	HTH-type transcriptional regulator PapX	50	-1	P fimbria major subunit PapA	83	papX	papA	CP076687_S22EC
S125EC	3306977-3306178	3306178	3306977	R	KQ258_16215	KQ258_16225	443	1	HTH-type transcriptional regulator PapX	50	-1	P fimbria major subunit PapA	83	papX	papA	CP076687_S22EC
S126EC	3306977-3306178	3306178	3306977	R	KQ258_16215	KQ258_16225	443	1	HTH-type transcriptional regulator PapX	50	-1	P fimbria major subunit PapA	83	papX	papA	CP076687_S22EC
S127EC	3306977-3306178	3306178	3306977	R	KQ258_16215	KQ258_16225	443	1	HTH-type transcriptional regulator PapX	50	-1	P fimbria major subunit PapA	83	papX	papA	CP076687_S22EC
S129EC	3306977-3306178	3306178	3306977	R	KQ258_16215	KQ258_16225	443	1	HTH-type transcriptional regulator PapX	50	-1	P fimbria major subunit PapA	83	papX	papA	CP076687_S22EC
S12EC	3306977-3306178	3306178	3306977	R	KQ258_16215	KQ258_16225	443	1	HTH-type transcriptional regulator PapX	50	-1	P fimbria major subunit PapA	83	papX	papA	CP076687_S22EC
S130EC	3306977-3306178	3306178	3306977	R	KQ258_16215	KQ258_16225	443	1	HTH-type transcriptional regulator PapX	50	-1	P fimbria major subunit PapA	83	papX	papA	CP076687_S22EC
S131EC	3306977-3306178	3306178	3306977	R	KQ258_16215	KQ258_16225	443	1	HTH-type transcriptional regulator PapX	50	-1	P fimbria major subunit PapA	83	papX	papA	CP076687_S22EC
S132EC	3306977-3306178	3306178	3306977	R	KQ258_16215	KQ258_16225	443	1	HTH-type transcriptional regulator PapX	50	-1	P fimbria major subunit PapA	83	papX	papA	CP076687_S22EC
S133EC	3306977-3306178	3306178	3306977	R	KQ258_16215	KQ258_16225	443	1	HTH-type transcriptional regulator PapX	50	-1	P fimbria major subunit PapA	83	papX	papA	CP076687_S22EC
S134EC	3306977-3306178	3306178	3306977	R	KQ258_16215	KQ258_16225	443	1	HTH-type transcriptional regulator PapX	50	-1	P fimbria major subunit PapA	83	papX	papA	CP076687_S22EC
S135EC	3306977-3306178	3306178	3306977	R	KQ258_16215	KQ258_16225	443	1	HTH-type transcriptional regulator PapX	50	-1	P fimbria major subunit PapA	83	papX	papA	CP076687_S22EC
S15EC	3306977-3306178	3306178	3306977	R	KQ258_16215	KQ258_16225	443	1	HTH-type transcriptional regulator PapX	50	-1	P fimbria major subunit PapA	83	papX	papA	CP076687_S22EC
S19EC	3306977-3306178	3306178	3306977	R	KQ258_16215	KQ258_16225	443	1	HTH-type transcriptional regulator PapX	50	-1	P fimbria major subunit PapA	83	papX	papA	CP076687_S22EC
S1EC	3306977-3306178	3306178	3306977	R	KQ258_16215	KQ258_16225	443	1	HTH-type transcriptional regulator PapX	50	-1	P fimbria major subunit PapA	83	papX	papA	CP076687_S22EC
S21EC	3306977-3306178	3306178	3306977	R	KQ258_16215	KQ258_16225	443	1	HTH-type transcriptional regulator PapX	50	-1	P fimbria major subunit PapA	83	papX	papA	CP076687_S22EC
S22EC	3306977-3306178	3306178	3306977	R	KQ258_16215	KQ258_16225	443	1	HTH-type transcriptional regulator PapX	50	-1	P fimbria major subunit PapA	83	papX	papA	CP076687_S22EC
S24EC	3306977-3306178	3306178	3306977	R	KQ258_16215	KQ258_16225	443	1	HTH-type transcriptional regulator PapX	50	-1	P fimbria major subunit PapA	83	papX	papA	CP076687_S22EC
S30EC	3306977-3306178	3306178	3306977	R	KQ258_16215	KQ258_16225	443	1	HTH-type transcriptional regulator PapX	50	-1	P fimbria major subunit PapA	83	papX	papA	CP076687_S22EC
S31EC	3306977-3306178	3306178	3306977	R	KQ258_16215	KQ258_16225	443	1	HTH-type transcriptional regulator PapX	50	-1	P fimbria major subunit PapA	83	papX	papA	CP076687_S22EC
S32EC	3306977-3306178	3306178	3306977	R	KQ258_16215	KQ258_16225	443	1	HTH-type transcriptional regulator PapX	50	-1	P fimbria major subunit PapA	83	papX	papA	CP076687_S22EC
S34EC	3306977-3306178	3306178	3306977	R	KQ258_16215	KQ258_16225	443	1	HTH-type transcriptional regulator PapX	50	-1	P fimbria major subunit PapA	83	papX	papA	CP076687_S22EC
S43EC	3306977-3306178	3306178	3306977	R	KQ258_16215	KQ258_16225	443	1	HTH-type transcriptional regulator PapX	50	-1	P fimbria major subunit PapA	83	papX	papA	CP076687_S22EC
S47EC	3306977-3306178	3306178	3306977	R	KQ258_16215	KQ258_16225	443	1	HTH-type transcriptional regulator PapX	50	-1	P fimbria major subunit PapA	83	papX	papA	CP076687_S22EC
S53EC	3306977-3306178	3306178	3306977	R	KQ258_16215	KQ258_16225	443	1	HTH-type transcriptional regulator PapX	50	-1	P fimbria major subunit PapA	83	papX	papA	CP076687_S22EC
S5EC	3306977-3306178	3306178	3306977	R	KQ258_16215	KQ258_16225	443	1	HTH-type transcriptional regulator PapX	50	-1	P fimbria major subunit PapA	83	papX	papA	CP076687_S22EC
S65EC	3306977-3306178	3306178	3306977	R	KQ258_16215	KQ258_16225	443	1	HTH-type transcriptional regulator PapX	50	-1	P fimbria major subunit PapA	83	papX	papA	CP076687_S22EC
S6EC	3306977-3306178	3306178	3306977	R	KQ258_16215	KQ258_16225	443	1	HTH-type transcriptional regulator PapX	50	-1	P fimbria major subunit PapA	83	papX	papA	CP076687_S22EC
S77EC	3306977-3306178	3306178	3306977	R	KQ258_16215	KQ258_16225	443	1	HTH-type transcriptional regulator PapX	50	-1	P fimbria major subunit PapA	83	papX	papA	CP076687_S22EC
S92EC	3306977-3306178	3306178	3306977	R	KQ258_16215	KQ258_16225	443	1	HTH-type transcriptional regulator PapX	50	-1	P fimbria major subunit PapA	83	papX	papA	CP076687_S22EC
S93EC	3306977-3306178	3306178	3306977	R	KQ258_16215	KQ258_16225	443	1	HTH-type transcriptional regulator PapX	50	-1	P fimbria major subunit PapA	83	papX	papA	CP076687_S22EC
S94EC	3306977-3306178	3306178	3306977	R	KQ258_16215	KQ258_16225	443	1	HTH-type transcriptional regulator PapX	50	-1	P fimbria major subunit PapA	83	papX	papA	CP076687_S22EC
S95EC	3306977-3306178	3306178	3306977	R	KQ258_16215	KQ258_16225	443	1	HTH-type transcriptional regulator PapX	50	-1	P fimbria major subunit PapA	83	papX	papA	CP076687_S22EC
S96EC	3306977-3306178	3306178	3306977	R	KQ258_16215	KQ258_16225	443	1	HTH-type transcriptional regulator PapX	50	-1	P fimbria major subunit PapA	83	papX	papA	CP076687_S22EC
S97EC	3306977-3306178	3306178	3306977	R	KQ258_16215	KQ258_16225	443	1	HTH-type transcriptional regulator PapX	50	-1	P fimbria major subunit PapA	83	papX	papA	CP076687_S22EC
S98EC	3306977-3306178	3306178	3306977	R	KQ258_16215	KQ258_16225	443	1	HTH-type transcriptional regulator PapX	50	-1	P fimbria major subunit PapA	83	papX	papA	CP076687_S22EC
S99EC	3306977-3306178	3306178	3306977	R	KQ258_16215	KQ258_16225	443	1	HTH-type transcriptional regulator PapX	50	-1	P fimbria major subunit PapA	83	papX	papA	CP076687_S22EC
MS2481	3334833-3334826	3334826	3334833	R	KQ258_16340	KQ258_16340	221	1	IS3 family transposase	1319	1	IS3 family transposase	1	-	-	CP076687_S22EC
HVM277	3464646-3464654	3464646	3464654	F	KQ258_16965	KQ258_16965	593	1	mannitol dehydrogenase family protein	888	1	mannitol dehydrogenase family protein	1	-	-	CP076687_S22EC
S37EC	3469067-3469064	3469064	3469067	R	KQ258_16990	KQ258_16990	1104	1	TRAP transporter large permease subunit	204	1	TRAP transporter large permease subunit	1	-	-	CP076687_S22EC
P53EC	3504026-3504017	3504017	3504026	R	KQ258_17150	KQ258_17155	357	-1	hypothetical protein	212	1	fimbrial-like protein	1	-	-	CP076687_S22EC
S37EC	3564616-3564620	3564616	3564620	F	KQ258_17410	KQ258_17415	5	1	hexuronate transporter ExuT	120	1	transcriptional regulator ExuR	1	exuT	exuR	CP076687_S22EC
S95EC	3585474-3585478	3585474	3585478	F	KQ258_17530	KQ258_17540	479	1	transcriptional activator TdcR	491	-1	glycerate 2-kinase	1	tdcR	garK	CP076687_S22EC
HVM2044	3633923-3633931	3633923	3633931	F	KQ258_17780	KQ258_17785	47	-1	phosphoethanolamine transferase	401	-1	tRNA-Leu	2	yhbX	-	CP076687_S22EC
HVM2289	3633923-3633931	3633923	3633931	F	KQ258_17780	KQ258_17785	47	-1	phosphoethanolamine transferase	401	-1	tRNA-Leu	2	yhbX	-	CP076687_S22EC
P50EC	3714616-3714631	3714616	3714631	F	KQ258_18170	KQ258_18170	29	-1	substrate-binding domain-containing protein	877	-1	substrate-binding domain-containing protein	1	-	-	CP076687_S22EC
S2EC	3722987-3722977	3722977	3722987	R	KQ258_18215	KQ258_18220	50	1	adenine-specific DNA-methyltransferase	23	1	DUF2556 family protein	1	yhdJ	yhdU	CP076687_S22EC
IR18E	3846971-3846429	3846429	3846971	R	KQ258_18925	KQ258_18935	232	1	RNA-binding transcriptional accessory protein	93	1	Fe(2+) transporter permease subunit FeoB	2	yhgF	feoB	CP076687_S22EC
S112EC	3846971-3846429	3846429	3846971	R	KQ258_18925	KQ258_18935	232	1	RNA-binding transcriptional accessory protein	93	1	Fe(2+) transporter permease subunit FeoB	2	yhgF	feoB	CP076687_S22EC
S125EC	3936843-3936841	3936841	3936843	R	KQ258_19350	KQ258_19350	755	1	DUF2776 domain-containing protein	300	1	DUF2776 domain-containing protein	1	yhiM	yhiM	CP076687_S22EC
S37EC	3961922-3961916	3961916	3961922	R	KQ258_19470	KQ258_19470	68	-1	MgtC/SapB family protein	586	-1	MgtC/SapB family protein	1	yhiD	yhiD	CP076687_S22EC
S92EC	4008114-4008116	4008114	4008116	F	KQ258_19645	KQ258_19645	744	1	amino acid permease	530	1	amino acid permease	1	yhjV	yhjV	CP076687_S22EC
S92EC	4039020-4039012	4039012	4039020	R	KQ258_19790	KQ258_19790	276	1	D-xylose ABC transporter ATP-binding protein	1274	1	D-xylose ABC transporter ATP-binding protein	1	xylG	xylG	CP076687_S22EC
S100EC	4050692-4050701	4050692	4050701	F	KQ258_19845	KQ258_19845	385	1	2,3-diketo-L-gulonate TRAP transporter small permease YiaM	92	1	2,3-diketo-L-gulonate TRAP transporter small permease YiaM	1	yiaM	yiaM	CP076687_S22EC
HVM826	4066155-4066164	4066155	4066164	F	KQ258_19910	KQ258_19910	1793	-1	selenocysteine-specific translation elongation factor	61	-1	selenocysteine-specific translation elongation factor	1	selB	selB	CP076687_S22EC
HVM1299	4094765-4094756	4094756	4094765	R	KQ258_20030	KQ258_20030	789	-1	UDP-glucuronate:LPS(HepIII) glycosyltransferase	255	-1	UDP-glucuronate:LPS(HepIII) glycosyltransferase	1	waaH	waaH	CP076687_S22EC
S135EC	4103904-4103913	4103904	4103913	F	KQ258_20070	KQ258_20070	534	-1	3-deoxy-D-manno-oct-2-ulosonate III transferase WaaZ	327	-1	3-deoxy-D-manno-oct-2-ulosonate III transferase WaaZ	1	waaZ	waaZ	CP076687_S22EC
S6EC	4104073-4104071	4104071	4104073	R	KQ258_20070	KQ258_20070	367	-1	3-deoxy-D-manno-oct-2-ulosonate III transferase WaaZ	487	-1	3-deoxy-D-manno-oct-2-ulosonate III transferase WaaZ	1	waaZ	waaZ	CP076687_S22EC
S30EC	4107874-4107866	4107866	4107874	R	KQ258_20090	KQ258_20090	512	-1	lipopolysaccharide 1,6-galactosyltransferase	576	-1	lipopolysaccharide 1,6-galactosyltransferase	1	waaB	waaB	CP076687_S22EC
S12EC	4162207-4162198	4162198	4162207	R	KQ258_20350	KQ258_20355	20	-1	transcriptional regulator UhpA	454	1	hypothetical protein	1	uhpA	-	CP076687_S22EC
P56EC	4163445-4163454	4163445	4163454	F	KQ258_20355	KQ258_20355	77	1	hypothetical protein	793	1	hypothetical protein	1	-	-	CP076687_S22EC
S2EC	4179668-4179677	4179668	4179677	F	KQ258_20445	KQ258_20445	448	-1	MFS transporter	899	-1	MFS transporter	1	dgoT	dgoT	CP076687_S22EC
S30EC	4291448-4291457	4291448	4291457	F	KQ258_20990	KQ258_20990	26	1	anaerobic sulfatase maturase	1219	1	anaerobic sulfatase maturase	1	aslB	aslB	CP076687_S22EC
S2EC	4405100-4405091	4405091	4405100	R	KQ258_21535	KQ258_21535	239	-1	hypothetical protein	619	-1	hypothetical protein	1	-	-	CP076687_S22EC
S94EC	4466960-4466952	4466952	4466960	R	KQ258_21890	KQ258_21895	54	1	DUF805 domain-containing protein	149	1	DUF406 domain-containing protein	1	yiiR	yiiS	CP076687_S22EC
HVM3189	4598154-4598145	4598145	4598154	R	KQ258_22460	KQ258_22465	346	1	glucose-6-phosphate isomerase	142	1	hypothetical protein	1	pgi	-	CP076687_S22EC
S94EC	4696307-4696306	4696306	4696307	R	KQ258_22880	KQ258_22885	51	-1	D-allose transporter substrate-binding protein	6	-1	als operon DNA-binding transcriptional repressor AlsR	1	alsB	alsR	CP076687_S22EC
S94EC	4744176-4744167	4744167	4744176	R	KQ258_23095	KQ258_23095	83	1	helix-turn-helix transcriptional regulator	757	1	helix-turn-helix transcriptional regulator	1	-	-	CP076687_S22EC
S112EC	4745413-4745399	4745399	4745413	R	KQ258_23095	KQ258_23100	1149	1	helix-turn-helix transcriptional regulator	8	1	autotransporter outer membrane beta-barrel domain-containing protein	1	-	-	CP076687_S22EC
S10EC	4787036-4787042	4787036	4787042	F	KQ258_23305	KQ258_23310	565	-1	F1845 fimbrial adhesin operon transcriptional regulator DaaF	349	1	AFA-III adhesin operon transcriptional regulator AfaA	2	daaF	afaA	CP076687_S22EC
S12EC	4787036-4787042	4787036	4787042	F	KQ258_23305	KQ258_23310	565	-1	F1845 fimbrial adhesin operon transcriptional regulator DaaF	349	1	AFA-III adhesin operon transcriptional regulator AfaA	2	daaF	afaA	CP076687_S22EC
S117EC	4802999-4802995	4802995	4802999	R	KQ258_23390	KQ258_23390	454	1	membrane protein FxsA	27	1	membrane protein FxsA	1	fxsA	fxsA	CP076687_S22EC
S34EC	4850089-4850098	4850089	4850098	F	KQ258_23645	KQ258_23645	318	-1	biofilm peroxide resistance protein BsmA	21	-1	biofilm peroxide resistance protein BsmA	1	bsmA	bsmA	CP076687_S22EC
S6EC	4971060-4971051	4971051	4971060	R	KQ258_24185	KQ258_24190	435	1	type 1 fimbria switch DNA invertase FimB	33	1	type 1 fimbria switch DNA invertase FimE	1	fimB	fimE	CP076687_S22EC
S108EC	4974418-4974409	4974409	4974418	R	KQ258_24210	KQ258_24210	2378	1	fimbrial usher FimD	268	1	fimbrial usher FimD	1	fimD	fimD	CP076687_S22EC
S108EC	47684-47672	47672	47684	R	KQ260_00205	KQ260_00210	384	-1	L-carnitine/gamma-butyrobetaine antiport BCCT transporter	76	1	electron transfer flavoprotein FixA	1	caiT	fixA	CP076689_S21EC
S10EC	55568-55577	55568	55577	F	KQ260_00270	KQ260_00270	520	-1	host-nuclease inhibitor Gam family protein	20	-1	host-nuclease inhibitor Gam family protein	2	-	-	CP076689_S21EC
S12EC	55568-55577	55568	55577	F	KQ260_00270	KQ260_00270	520	-1	host-nuclease inhibitor Gam family protein	20	-1	host-nuclease inhibitor Gam family protein	2	-	-	CP076689_S21EC
P56EC	169259-169268	169259	169268	F	KQ260_00865	KQ260_00865	1373	1	type VI secretion system tube protein Hcp	418	1	type VI secretion system tube protein Hcp	1	hcp	hcp	CP076689_S21EC
S6EC	172010-172019	172010	172019	F	KQ260_00885	KQ260_00890	38	1	HNH endonuclease	6	1	bacteriocin immunity protein	1	-	-	CP076689_S21EC
S102EC	204147-204167	204147	204167	F	KQ260_01035	KQ260_01040	9	-1	fimbrial protein	13	-1	Yad fimbria usher protein HtrE	3	yadM	htrE	CP076689_S21EC
S110EC	204147-204167	204147	204167	F	KQ260_01035	KQ260_01040	9	-1	fimbrial protein	13	-1	Yad fimbria usher protein HtrE	3	yadM	htrE	CP076689_S21EC
S112EC	204147-204167	204147	204167	F	KQ260_01035	KQ260_01040	9	-1	fimbrial protein	13	-1	Yad fimbria usher protein HtrE	3	yadM	htrE	CP076689_S21EC
HVM3189	204346-204355	204346	204355	F	KQ260_01040	KQ260_01040	2409	-1	Yad fimbria usher protein HtrE	201	-1	Yad fimbria usher protein HtrE	1	htrE	htrE	CP076689_S21EC
HVM1299	339761-339752	339752	339761	R	KQ260_01710	KQ260_01710	861	1	flagellar motor stator protein MotA	12	1	flagellar motor stator protein MotA	4	motA	motA	CP076689_S21EC
HVM3017	339761-339752	339752	339761	R	KQ260_01710	KQ260_01710	861	1	flagellar motor stator protein MotA	12	1	flagellar motor stator protein MotA	4	motA	motA	CP076689_S21EC
S118EC	339761-339752	339752	339761	R	KQ260_01710	KQ260_01710	861	1	flagellar motor stator protein MotA	12	1	flagellar motor stator protein MotA	4	motA	motA	CP076689_S21EC
S119EC	339761-339752	339752	339761	R	KQ260_01710	KQ260_01710	861	1	flagellar motor stator protein MotA	12	1	flagellar motor stator protein MotA	4	motA	motA	CP076689_S21EC
S2EC	395555-395563	395555	395563	F	KQ260_01980	KQ260_01980	637	-1	hypothetical protein	40	-1	hypothetical protein	1	-	-	CP076689_S21EC
HVR83	398323-398332	398323	398332	F	KQ260_01990	KQ260_01990	344	-1	autotransporter outer membrane beta-barrel domain-containing protein	742	-1	autotransporter outer membrane beta-barrel domain-containing protein	1	-	-	CP076689_S21EC
HVM826	408754-408746	408746	408754	R	KQ260_02025	KQ260_02030	430	1	choline BCCT transporter BetT	439	1	DNA-binding transcriptional activator/c-di-GMP phosphodiesterase PdeL	5	betT	pdeL	CP076689_S21EC
P53EC	408754-408746	408746	408754	R	KQ260_02025	KQ260_02030	430	1	choline BCCT transporter BetT	439	1	DNA-binding transcriptional activator/c-di-GMP phosphodiesterase PdeL	5	betT	pdeL	CP076689_S21EC
S107EC	408754-408746	408746	408754	R	KQ260_02025	KQ260_02030	430	1	choline BCCT transporter BetT	439	1	DNA-binding transcriptional activator/c-di-GMP phosphodiesterase PdeL	5	betT	pdeL	CP076689_S21EC
S108EC	408754-408746	408746	408754	R	KQ260_02025	KQ260_02030	430	1	choline BCCT transporter BetT	439	1	DNA-binding transcriptional activator/c-di-GMP phosphodiesterase PdeL	5	betT	pdeL	CP076689_S21EC
S135EC	408754-408746	408746	408754	R	KQ260_02025	KQ260_02030	430	1	choline BCCT transporter BetT	439	1	DNA-binding transcriptional activator/c-di-GMP phosphodiesterase PdeL	5	betT	pdeL	CP076689_S21EC
S39EC	434183-434174	434174	434183	R	KQ260_02135	KQ260_02135	754	-1	lactose permease	509	-1	lactose permease	1	lacY	lacY	CP076689_S21EC
S96EC	434884-434883	434883	434884	R	KQ260_02135	KQ260_02135	45	-1	lactose permease	1210	-1	lactose permease	1	lacY	lacY	CP076689_S21EC
S26EC	519361-519351	519351	519361	R	KQ260_02545	KQ260_02545	150	1	transcriptional regulator BolA	178	1	transcriptional regulator BolA	1	bolA	bolA	CP076689_S21EC
S97EC	609928-609932	609928	609932	F	KQ260_02960	KQ260_02960	91	-1	ureidoglycolate dehydrogenase	963	-1	ureidoglycolate dehydrogenase	1	allD	allD	CP076689_S21EC
S37EC	629656-629647	629647	629656	R	KQ260_03060	KQ260_03060	271	-1	bacteriophage adsorption protein NfrA	2711	-1	bacteriophage adsorption protein NfrA	1	nfrA	nfrA	CP076689_S21EC
S108EC	652142-652135	652135	652142	R	KQ260_03160	KQ260_03160	297	-1	DUF2291 domain-containing protein	331	-1	DUF2291 domain-containing protein	1	-	-	CP076689_S21EC
S107EC	667926-667935	667926	667935	F	KQ260_03220	KQ260_03220	534	1	LPS O-antigen length regulator	609	1	LPS O-antigen length regulator	2	fepE	fepE	CP076689_S21EC
S108EC	667926-667935	667926	667935	F	KQ260_03220	KQ260_03220	534	1	LPS O-antigen length regulator	609	1	LPS O-antigen length regulator	2	fepE	fepE	CP076689_S21EC
HVR83	726943-726946	726943	726946	F	KQ260_03515	KQ260_03515	652	-1	molecular chaperone HscC	1022	-1	molecular chaperone HscC	1	hscC	hscC	CP076689_S21EC
S120EC	818202-818211	818202	818211	F	KQ260_03950	KQ260_03955	661	1	tetratricopeptide repeat protein	872	1	cytochrome ubiquinol oxidase subunit I	1	-	cydA	CP076689_S21EC
S97EC	917944-917952	917944	917952	F	KQ260_04465	KQ260_04465	2275	1	EAL domain-containing protein	82	1	EAL domain-containing protein	1	pdeI	pdeI	CP076689_S21EC
P56EC	1163242-1163240	1163240	1163242	R	KQ260_05760	KQ260_05765	230	-1	cold shock-like protein CspH	53	1	cold shock protein CspG	1	cspH	cspG	CP076689_S21EC
S92EC	1201953-1201945	1201945	1201953	R	KQ260_05940	KQ260_05940	516	-1	poly-beta-1,6 N-acetyl-D-glucosamine export porin PgaA	1916	-1	poly-beta-1,6 N-acetyl-D-glucosamine export porin PgaA	1	pgaA	pgaA	CP076689_S21EC
S94EC	1202575-1202568	1202568	1202575	R	KQ260_05940	KQ260_05945	107	-1	poly-beta-1,6 N-acetyl-D-glucosamine export porin PgaA	471	1	GGDEF domain-containing protein	1	pgaA	dgcT	CP076689_S21EC
S100EC	1363070-1363081	1363070	1363081	F	KQ260_06880	KQ260_06880	554	-1	alpha/beta hydrolase	501	-1	alpha/beta hydrolase	1	-	-	CP076689_S21EC
IR18E	1442200-1442191	1442191	1442200	R	KQ260_07365	KQ260_07365	1223	1	retron Ec67 family RNA-directed DNA polymerase/endonuclease	544	1	retron Ec67 family RNA-directed DNA polymerase/endonuclease	1	-	-	CP076689_S21EC
S117EC	1548717-1548727	1548717	1548727	F	KQ260_07890	KQ260_07895	35	1	HTH-type transcriptional regulator CysB	273	1	YmiA family putative membrane protein	1	cysB	ymiA	CP076689_S21EC
S102EC	1557277-1557258	1557258	1557277	R	KQ260_07945	KQ260_07950	93	-1	osmotically-inducible lipoprotein OsmB	156	-1	DeoR/GlpR family DNA-binding transcription regulator	2	osmB	yciT	CP076689_S21EC
S112EC	1557277-1557258	1557258	1557277	R	KQ260_07945	KQ260_07950	93	-1	osmotically-inducible lipoprotein OsmB	156	-1	DeoR/GlpR family DNA-binding transcription regulator	2	osmB	yciT	CP076689_S21EC
S10EC	1557317-1557308	1557308	1557317	R	KQ260_07945	KQ260_07950	143	-1	osmotically-inducible lipoprotein OsmB	116	-1	DeoR/GlpR family DNA-binding transcription regulator	2	osmB	yciT	CP076689_S21EC
S12EC	1557317-1557308	1557308	1557317	R	KQ260_07945	KQ260_07950	143	-1	osmotically-inducible lipoprotein OsmB	116	-1	DeoR/GlpR family DNA-binding transcription regulator	2	osmB	yciT	CP076689_S21EC
S6EC	1605605-1605598	1605598	1605605	R	KQ260_08180	KQ260_08180	117	1	DNA-binding transcriptional regulator PgrR	790	1	DNA-binding transcriptional regulator PgrR	1	pgrR	pgrR	CP076689_S21EC
P146EC	1624261-1624274	1624261	1624274	F	KQ260_08275	KQ260_08280	12	-1	metal ABC transporter permease	63	-1	universal stress protein UspF	1	-	uspF	CP076689_S21EC
HVR83	1624618-1624627	1624618	1624627	F	KQ260_08280	KQ260_08280	154	-1	universal stress protein UspF	290	-1	universal stress protein UspF	1	uspF	uspF	CP076689_S21EC
S94EC	1626003-1626008	1626003	1626008	F	KQ260_08285	KQ260_08285	43	-1	porin OmpN	1096	-1	porin OmpN	1	ompN	ompN	CP076689_S21EC
P53EC	1634712-1634719	1634712	1634719	F	KQ260_08310	KQ260_08310	130	1	YdbH family protein	2517	1	YdbH family protein	1	ydbH	ydbH	CP076689_S21EC
S116EC	1642665-1642667	1642665	1642667	F	KQ260_08335	KQ260_08335	2374	1	EntS/YbdA MFS transporter	6232	1	EntS/YbdA MFS transporter	1	-	-	CP076689_S21EC
S128EC	1729455-1729446	1729446	1729455	R	KQ260_08710	KQ260_08715	32	-1	fimbrial biogenesis outer membrane usher protein	0	-1	fimbria/pilus periplasmic chaperone	1	-	-	CP076689_S21EC
S112EC	1731600-1731609	1731600	1731609	F	KQ260_08720	KQ260_08725	509	-1	type 1 fimbrial major subunit FimA	573	-1	type II secretion system protein GspD	1	fimA	-	CP076689_S21EC
S31EC	1776960-1776953	1776953	1776960	R	KQ260_08980	KQ260_08980	679	-1	YnfC family lipoprotein	39	-1	YnfC family lipoprotein	1	ynfC	ynfC	CP076689_S21EC
S102EC	1779677-1779647	1779647	1779677	R	KQ260_08990	KQ260_08990	1023	1	dimethyl sulfoxide reductase subunit A	1434	1	dimethyl sulfoxide reductase subunit A	3	ynfE	ynfE	CP076689_S21EC
S110EC	1779677-1779647	1779647	1779677	R	KQ260_08990	KQ260_08990	1023	1	dimethyl sulfoxide reductase subunit A	1434	1	dimethyl sulfoxide reductase subunit A	3	ynfE	ynfE	CP076689_S21EC
S112EC	1779677-1779647	1779647	1779677	R	KQ260_08990	KQ260_08990	1023	1	dimethyl sulfoxide reductase subunit A	1434	1	dimethyl sulfoxide reductase subunit A	3	ynfE	ynfE	CP076689_S21EC
IR18E	1887552-1887561	1887552	1887561	F	KQ260_09540	KQ260_09540	1010	1	MFS transporter	265	1	MFS transporter	1	ydiN	ydiN	CP076689_S21EC
MS2493	2066278-2066284	2066278	2066284	F	KQ260_10450	KQ260_10455	218	-1	NapC/NirT family cytochrome c	163	-1	copper homeostasis protein CutC	1	torY	cutC	CP076689_S21EC
HVM3017	2084272-2084395	2084272	2084395	F	KQ260_10540	KQ260_10545	267	-1	flagellar transcriptional regulator FlhD	389	1	universal stress protein UspC	1	flhD	uspC	CP076689_S21EC
S108EC	2102312-2102303	2102303	2102312	R	KQ260_10650	KQ260_10650	1329	-1	phage tail sheath subtilisin-like domain-containing protein	183	-1	phage tail sheath subtilisin-like domain-containing protein	1	-	-	CP076689_S21EC
S127EC	2123996-2124005	2123996	2124005	F	KQ260_10800	KQ260_10805	295	1	hypothetical protein	158	-1	lysogenic protein	1	-	-	CP076689_S21EC
S120EC	2227290-2227282	2227282	2227290	R	KQ260_11305	KQ260_11305	790	-1	glycosyltransferase family 9 protein	271	-1	glycosyltransferase family 9 protein	8	-	-	CP076689_S21EC
S26EC	2227290-2227282	2227282	2227290	R	KQ260_11305	KQ260_11305	790	-1	glycosyltransferase family 9 protein	271	-1	glycosyltransferase family 9 protein	8	-	-	CP076689_S21EC
S2EC	2227290-2227282	2227282	2227290	R	KQ260_11305	KQ260_11305	790	-1	glycosyltransferase family 9 protein	271	-1	glycosyltransferase family 9 protein	8	-	-	CP076689_S21EC
S31EC	2227290-2227282	2227282	2227290	R	KQ260_11305	KQ260_11305	790	-1	glycosyltransferase family 9 protein	271	-1	glycosyltransferase family 9 protein	8	-	-	CP076689_S21EC
S34EC	2227290-2227282	2227282	2227290	R	KQ260_11305	KQ260_11305	790	-1	glycosyltransferase family 9 protein	271	-1	glycosyltransferase family 9 protein	8	-	-	CP076689_S21EC
S37EC	2227290-2227282	2227282	2227290	R	KQ260_11305	KQ260_11305	790	-1	glycosyltransferase family 9 protein	271	-1	glycosyltransferase family 9 protein	8	-	-	CP076689_S21EC
S5EC	2227290-2227282	2227282	2227290	R	KQ260_11305	KQ260_11305	790	-1	glycosyltransferase family 9 protein	271	-1	glycosyltransferase family 9 protein	8	-	-	CP076689_S21EC
S94EC	2227290-2227282	2227282	2227290	R	KQ260_11305	KQ260_11305	790	-1	glycosyltransferase family 9 protein	271	-1	glycosyltransferase family 9 protein	8	-	-	CP076689_S21EC
P53EC	2241387-2241391	2241387	2241391	F	KQ260_11370	KQ260_11375	878	-1	bifunctional adenosylcobinamide kinase/adenosylcobinamide-phosphate guanylyltransferase	789	1	TonB-dependent receptor	1	cobU	-	CP076689_S21EC
S92EC	2246782-2246773	2246773	2246782	R	KQ260_11385	KQ260_11390	222	-1	phosphoadenosine phosphosulfate reductase	811	1	PIG-L family deacetylase	1	-	-	CP076689_S21EC
S26EC	2246813-2246804	2246804	2246813	R	KQ260_11385	KQ260_11390	253	-1	phosphoadenosine phosphosulfate reductase	780	1	PIG-L family deacetylase	1	-	-	CP076689_S21EC
S110EC	2247414-2247429	2247414	2247429	F	KQ260_11385	KQ260_11390	863	-1	phosphoadenosine phosphosulfate reductase	164	1	PIG-L family deacetylase	2	-	-	CP076689_S21EC
S112EC	2247414-2247429	2247414	2247429	F	KQ260_11385	KQ260_11390	863	-1	phosphoadenosine phosphosulfate reductase	164	1	PIG-L family deacetylase	2	-	-	CP076689_S21EC
S10EC	2344608-2344598	2344598	2344608	R	KQ260_12035	KQ260_12035	787	-1	LPS O-antigen chain length determinant protein WzzB	201	-1	LPS O-antigen chain length determinant protein WzzB	2	wzzB	wzzB	CP076689_S21EC
S12EC	2344608-2344598	2344598	2344608	R	KQ260_12035	KQ260_12035	787	-1	LPS O-antigen chain length determinant protein WzzB	201	-1	LPS O-antigen chain length determinant protein WzzB	2	wzzB	wzzB	CP076689_S21EC
S2EC	2346848-2346857	2346848	2346857	F	KQ260_12040	KQ260_12045	151	-1	UDP-glucose 6-dehydrogenase	86	-1	NADP-dependent phosphogluconate dehydrogenase	1	ugd	gndA	CP076689_S21EC
HVM2044	2346880-2346865	2346865	2346880	R	KQ260_12040	KQ260_12045	168	-1	UDP-glucose 6-dehydrogenase	63	-1	NADP-dependent phosphogluconate dehydrogenase	4	ugd	gndA	CP076689_S21EC
HVM2289	2346880-2346865	2346865	2346880	R	KQ260_12040	KQ260_12045	168	-1	UDP-glucose 6-dehydrogenase	63	-1	NADP-dependent phosphogluconate dehydrogenase	4	ugd	gndA	CP076689_S21EC
HVM277	2346880-2346865	2346865	2346880	R	KQ260_12040	KQ260_12045	168	-1	UDP-glucose 6-dehydrogenase	63	-1	NADP-dependent phosphogluconate dehydrogenase	4	ugd	gndA	CP076689_S21EC
HVM52	2346880-2346865	2346865	2346880	R	KQ260_12040	KQ260_12045	168	-1	UDP-glucose 6-dehydrogenase	63	-1	NADP-dependent phosphogluconate dehydrogenase	4	ugd	gndA	CP076689_S21EC
S26EC	2357699-2357708	2357699	2357708	F	KQ260_12095	KQ260_12095	315	-1	dTDP-4-dehydrorhamnose reductase	594	-1	dTDP-4-dehydrorhamnose reductase	1	rfbD	rfbD	CP076689_S21EC
P189EC	2375581-2375575	2375575	2375581	R	KQ260_12170	KQ260_12170	308	-1	colanic acid biosynthesis glycosyltransferase WcaE	445	-1	colanic acid biosynthesis glycosyltransferase WcaE	1	wcaE	wcaE	CP076689_S21EC
P50EC	2431311-2431302	2431302	2431311	R	KQ260_12410	KQ260_12415	33	1	Ni(II)/Co(II) efflux transporter accessory subunit RcnB	39	-1	putative fimbrial-like adhesin protein	1	rcnB	yehA	CP076689_S21EC
HVM1619	2432049-2431744	2431744	2432049	R	KQ260_12415	KQ260_12415	641	-1	putative fimbrial-like adhesin protein	699	-1	putative fimbrial-like adhesin protein	12	yehA	yehA	CP076689_S21EC
HVM1997	2432049-2431744	2431744	2432049	R	KQ260_12415	KQ260_12415	641	-1	putative fimbrial-like adhesin protein	699	-1	putative fimbrial-like adhesin protein	12	yehA	yehA	CP076689_S21EC
HVM834	2432049-2431744	2431744	2432049	R	KQ260_12415	KQ260_12415	641	-1	putative fimbrial-like adhesin protein	699	-1	putative fimbrial-like adhesin protein	12	yehA	yehA	CP076689_S21EC
S101EC	2432049-2431744	2431744	2432049	R	KQ260_12415	KQ260_12415	641	-1	putative fimbrial-like adhesin protein	699	-1	putative fimbrial-like adhesin protein	12	yehA	yehA	CP076689_S21EC
S10EC	2432049-2431744	2431744	2432049	R	KQ260_12415	KQ260_12415	641	-1	putative fimbrial-like adhesin protein	699	-1	putative fimbrial-like adhesin protein	12	yehA	yehA	CP076689_S21EC
S127EC	2432049-2431744	2431744	2432049	R	KQ260_12415	KQ260_12415	641	-1	putative fimbrial-like adhesin protein	699	-1	putative fimbrial-like adhesin protein	12	yehA	yehA	CP076689_S21EC
S12EC	2432049-2431744	2431744	2432049	R	KQ260_12415	KQ260_12415	641	-1	putative fimbrial-like adhesin protein	699	-1	putative fimbrial-like adhesin protein	12	yehA	yehA	CP076689_S21EC
S134EC	2432049-2431744	2431744	2432049	R	KQ260_12415	KQ260_12415	641	-1	putative fimbrial-like adhesin protein	699	-1	putative fimbrial-like adhesin protein	12	yehA	yehA	CP076689_S21EC
S39EC	2432049-2431744	2431744	2432049	R	KQ260_12415	KQ260_12415	641	-1	putative fimbrial-like adhesin protein	699	-1	putative fimbrial-like adhesin protein	12	yehA	yehA	CP076689_S21EC
S43EC	2432049-2431744	2431744	2432049	R	KQ260_12415	KQ260_12415	641	-1	putative fimbrial-like adhesin protein	699	-1	putative fimbrial-like adhesin protein	12	yehA	yehA	CP076689_S21EC
S47EC	2432049-2431744	2431744	2432049	R	KQ260_12415	KQ260_12415	641	-1	putative fimbrial-like adhesin protein	699	-1	putative fimbrial-like adhesin protein	12	yehA	yehA	CP076689_S21EC
S53EC	2432049-2431744	2431744	2432049	R	KQ260_12415	KQ260_12415	641	-1	putative fimbrial-like adhesin protein	699	-1	putative fimbrial-like adhesin protein	12	yehA	yehA	CP076689_S21EC
HVM826	2502504-2502513	2502504	2502513	F	KQ260_12690	KQ260_12690	468	1	transcriptional regulator YeiL	240	1	transcriptional regulator YeiL	1	yeiL	yeiL	CP076689_S21EC
S1EC	2534225-2534228	2534225	2534228	F	KQ260_12830	KQ260_12830	105	-1	autotransporter outer membrane beta-barrel domain-containing protein	842	-1	autotransporter outer membrane beta-barrel domain-containing protein	1	-	-	CP076689_S21EC
S100EC	2566680-2566680	2566680	2566680	F	KQ260_12975	KQ260_12980	2	1	acetoacetate metabolism transcriptional regulator AtoC	193	1	acetate CoA-transferase subunit alpha	1	atoC	atoD	CP076689_S21EC
S135EC	2647839-2647830	2647830	2647839	R	KQ260_13305	KQ260_13310	473	-1	transcriptional regulator LrhA	437	1	alanine transaminase AlaA	1	lrhA	alaA	CP076689_S21EC
S102EC	2661973-2661978	2661973	2661978	F	KQ260_13370	KQ260_13370	11	1	GSH-dependent disulfide bond oxidoreductase	642	1	GSH-dependent disulfide bond oxidoreductase	1	yfcG	yfcG	CP076689_S21EC
HVR83	2674354-2674345	2674345	2674354	R	KQ260_13440	KQ260_13440	318	-1	DedA family protein	351	-1	DedA family protein	1	dedA	dedA	CP076689_S21EC
S120EC	2694543-2694573	2694543	2694573	F	KQ260_13540	KQ260_13540	350	-1	fimbrial biogenesis outer membrane usher protein	2329	-1	fimbrial biogenesis outer membrane usher protein	7	-	-	CP076689_S21EC
S26EC	2694543-2694573	2694543	2694573	F	KQ260_13540	KQ260_13540	350	-1	fimbrial biogenesis outer membrane usher protein	2329	-1	fimbrial biogenesis outer membrane usher protein	7	-	-	CP076689_S21EC
S2EC	2694543-2694573	2694543	2694573	F	KQ260_13540	KQ260_13540	350	-1	fimbrial biogenesis outer membrane usher protein	2329	-1	fimbrial biogenesis outer membrane usher protein	7	-	-	CP076689_S21EC
S31EC	2694543-2694573	2694543	2694573	F	KQ260_13540	KQ260_13540	350	-1	fimbrial biogenesis outer membrane usher protein	2329	-1	fimbrial biogenesis outer membrane usher protein	7	-	-	CP076689_S21EC
S34EC	2694543-2694573	2694543	2694573	F	KQ260_13540	KQ260_13540	350	-1	fimbrial biogenesis outer membrane usher protein	2329	-1	fimbrial biogenesis outer membrane usher protein	7	-	-	CP076689_S21EC
S37EC	2694543-2694573	2694543	2694573	F	KQ260_13540	KQ260_13540	350	-1	fimbrial biogenesis outer membrane usher protein	2329	-1	fimbrial biogenesis outer membrane usher protein	7	-	-	CP076689_S21EC
S5EC	2694543-2694573	2694543	2694573	F	KQ260_13540	KQ260_13540	350	-1	fimbrial biogenesis outer membrane usher protein	2329	-1	fimbrial biogenesis outer membrane usher protein	7	-	-	CP076689_S21EC
P189EC	2706663-2706654	2706654	2706663	R	KQ260_13595	KQ260_13595	223	-1	sce7725 family protein	737	-1	sce7725 family protein	1	-	-	CP076689_S21EC
S120EC	2721179-2721170	2721170	2721179	R	KQ260_13660	KQ260_13660	17	-1	multidrug efflux MFS transporter permease subunit EmrY	1531	-1	multidrug efflux MFS transporter permease subunit EmrY	1	emrY	emrY	CP076689_S21EC
P146EC	2724746-2724739	2724739	2724746	R	KQ260_13675	KQ260_13675	2239	1	acid-sensing system histidine kinase EvgS	1362	1	acid-sensing system histidine kinase EvgS	1	evgS	evgS	CP076689_S21EC
S5EC	2789457-2789466	2789457	2789466	F	KQ260_14005	KQ260_14005	372	-1	ethanolamine utilization microcompartment protein EutK	138	-1	ethanolamine utilization microcompartment protein EutK	1	eutK	eutK	CP076689_S21EC
HVM5	2869112-2869103	2869103	2869112	R	KQ260_14325	KQ260_14325	321	-1	bifunctional tRNA (adenosine(37)-C2)-methyltransferase TrmG/ribosomal RNA large subunit methyltransferase RlmN	843	-1	bifunctional tRNA (adenosine(37)-C2)-methyltransferase TrmG/ribosomal RNA large subunit methyltransferase RlmN	1	rlmN	rlmN	CP076689_S21EC
S37EC	2981432-2981424	2981424	2981432	R	KQ260_14845	KQ260_14845	789	1	GABA permease	620	1	GABA permease	1	gabP	gabP	CP076689_S21EC
P146EC	2996860-2996851	2996851	2996860	R	KQ260_14935	KQ260_14935	69	1	L-valine exporter subunit YgaZ	678	1	L-valine exporter subunit YgaZ	1	ygaZ	ygaZ	CP076689_S21EC
S92EC	3064816-3064809	3064809	3064816	R	KQ260_15315	KQ260_15320	66	-1	sulfate adenylyltransferase subunit CysD	178	1	alkaline phosphatase isozyme conversion aminopeptidase	1	cysD	iap	CP076689_S21EC
P56EC	3079816-3079809	3079809	3079816	R	KQ260_15390	KQ260_15390	1057	1	MFS transporter	228	1	MFS transporter	1	yqcE	yqcE	CP076689_S21EC
S37EC	3146471-3146461	3146461	3146471	R	KQ260_15670	KQ260_15670	258	1	DUF2235 domain-containing protein	1621	1	DUF2235 domain-containing protein	1	-	-	CP076689_S21EC
P53EC	3166830-3166839	3166830	3166839	F	KQ260_15750	KQ260_15750	589	-1	PatB family C-S lyase	596	-1	PatB family C-S lyase	1	-	-	CP076689_S21EC
P56EC	3206763-3206769	3206763	3206769	F	KQ260_15895	KQ260_15900	261	-1	5-dehydro-4-deoxy-D-glucuronate isomerase	19	-1	acetyl-CoA C-acetyltransferase	1	kduI	yqeF	CP076689_S21EC
S115EC	3208589-3208596	3208589	3208596	F	KQ260_15905	KQ260_15905	865	1	amino acid permease	372	1	amino acid permease	1	yqeG	yqeG	CP076689_S21EC
S2EC	3210860-3210869	3210860	3210869	F	KQ260_15915	KQ260_15920	182	-1	peptidoglycan DD-metalloendopeptidase family protein	222	1	xanthine dehydrogenase molybdenum-binding subunit XdhA	1	ygeR	xdhA	CP076689_S21EC
CP076689_S21EC	3323146-3323976	3323146	3323976	F	KQ260_16460	KQ260_16470	447	1	tetratricopeptide repeat protein	221	1	HTH-type transcriptional regulator PapX	83	-	papX	CP076689_S21EC
B36EC	3323146-3323976	3323146	3323976	F	KQ260_16460	KQ260_16470	447	1	tetratricopeptide repeat protein	221	1	HTH-type transcriptional regulator PapX	83	-	papX	CP076689_S21EC
HVM1147	3323146-3323976	3323146	3323976	F	KQ260_16460	KQ260_16470	447	1	tetratricopeptide repeat protein	221	1	HTH-type transcriptional regulator PapX	83	-	papX	CP076689_S21EC
HVM1299	3323146-3323976	3323146	3323976	F	KQ260_16460	KQ260_16470	447	1	tetratricopeptide repeat protein	221	1	HTH-type transcriptional regulator PapX	83	-	papX	CP076689_S21EC
HVM1619	3323146-3323976	3323146	3323976	F	KQ260_16460	KQ260_16470	447	1	tetratricopeptide repeat protein	221	1	HTH-type transcriptional regulator PapX	83	-	papX	CP076689_S21EC
HVM1997	3323146-3323976	3323146	3323976	F	KQ260_16460	KQ260_16470	447	1	tetratricopeptide repeat protein	221	1	HTH-type transcriptional regulator PapX	83	-	papX	CP076689_S21EC
HVM3017	3323146-3323976	3323146	3323976	F	KQ260_16460	KQ260_16470	447	1	tetratricopeptide repeat protein	221	1	HTH-type transcriptional regulator PapX	83	-	papX	CP076689_S21EC
HVM3189	3323146-3323976	3323146	3323976	F	KQ260_16460	KQ260_16470	447	1	tetratricopeptide repeat protein	221	1	HTH-type transcriptional regulator PapX	83	-	papX	CP076689_S21EC
HVM5	3323146-3323976	3323146	3323976	F	KQ260_16460	KQ260_16470	447	1	tetratricopeptide repeat protein	221	1	HTH-type transcriptional regulator PapX	83	-	papX	CP076689_S21EC
HVM826	3323146-3323976	3323146	3323976	F	KQ260_16460	KQ260_16470	447	1	tetratricopeptide repeat protein	221	1	HTH-type transcriptional regulator PapX	83	-	papX	CP076689_S21EC
HVM834	3323146-3323976	3323146	3323976	F	KQ260_16460	KQ260_16470	447	1	tetratricopeptide repeat protein	221	1	HTH-type transcriptional regulator PapX	83	-	papX	CP076689_S21EC
HVR2496	3323146-3323976	3323146	3323976	F	KQ260_16460	KQ260_16470	447	1	tetratricopeptide repeat protein	221	1	HTH-type transcriptional regulator PapX	83	-	papX	CP076689_S21EC
HVR83	3323146-3323976	3323146	3323976	F	KQ260_16460	KQ260_16470	447	1	tetratricopeptide repeat protein	221	1	HTH-type transcriptional regulator PapX	83	-	papX	CP076689_S21EC
IR18E	3323146-3323976	3323146	3323976	F	KQ260_16460	KQ260_16470	447	1	tetratricopeptide repeat protein	221	1	HTH-type transcriptional regulator PapX	83	-	papX	CP076689_S21EC
IR49	3323146-3323976	3323146	3323976	F	KQ260_16460	KQ260_16470	447	1	tetratricopeptide repeat protein	221	1	HTH-type transcriptional regulator PapX	83	-	papX	CP076689_S21EC
IR65	3323146-3323976	3323146	3323976	F	KQ260_16460	KQ260_16470	447	1	tetratricopeptide repeat protein	221	1	HTH-type transcriptional regulator PapX	83	-	papX	CP076689_S21EC
MS2481	3323146-3323976	3323146	3323976	F	KQ260_16460	KQ260_16470	447	1	tetratricopeptide repeat protein	221	1	HTH-type transcriptional regulator PapX	83	-	papX	CP076689_S21EC
MS2493	3323146-3323976	3323146	3323976	F	KQ260_16460	KQ260_16470	447	1	tetratricopeptide repeat protein	221	1	HTH-type transcriptional regulator PapX	83	-	papX	CP076689_S21EC
P146EC	3323146-3323976	3323146	3323976	F	KQ260_16460	KQ260_16470	447	1	tetratricopeptide repeat protein	221	1	HTH-type transcriptional regulator PapX	83	-	papX	CP076689_S21EC
P189EC	3323146-3323976	3323146	3323976	F	KQ260_16460	KQ260_16470	447	1	tetratricopeptide repeat protein	221	1	HTH-type transcriptional regulator PapX	83	-	papX	CP076689_S21EC
P50EC	3323146-3323976	3323146	3323976	F	KQ260_16460	KQ260_16470	447	1	tetratricopeptide repeat protein	221	1	HTH-type transcriptional regulator PapX	83	-	papX	CP076689_S21EC
P53EC	3323146-3323976	3323146	3323976	F	KQ260_16460	KQ260_16470	447	1	tetratricopeptide repeat protein	221	1	HTH-type transcriptional regulator PapX	83	-	papX	CP076689_S21EC
P56EC	3323146-3323976	3323146	3323976	F	KQ260_16460	KQ260_16470	447	1	tetratricopeptide repeat protein	221	1	HTH-type transcriptional regulator PapX	83	-	papX	CP076689_S21EC
S100EC	3323146-3323976	3323146	3323976	F	KQ260_16460	KQ260_16470	447	1	tetratricopeptide repeat protein	221	1	HTH-type transcriptional regulator PapX	83	-	papX	CP076689_S21EC
S101EC	3323146-3323976	3323146	3323976	F	KQ260_16460	KQ260_16470	447	1	tetratricopeptide repeat protein	221	1	HTH-type transcriptional regulator PapX	83	-	papX	CP076689_S21EC
S102EC	3323146-3323976	3323146	3323976	F	KQ260_16460	KQ260_16470	447	1	tetratricopeptide repeat protein	221	1	HTH-type transcriptional regulator PapX	83	-	papX	CP076689_S21EC
S103EC	3323146-3323976	3323146	3323976	F	KQ260_16460	KQ260_16470	447	1	tetratricopeptide repeat protein	221	1	HTH-type transcriptional regulator PapX	83	-	papX	CP076689_S21EC
S104EC	3323146-3323976	3323146	3323976	F	KQ260_16460	KQ260_16470	447	1	tetratricopeptide repeat protein	221	1	HTH-type transcriptional regulator PapX	83	-	papX	CP076689_S21EC
S105EC	3323146-3323976	3323146	3323976	F	KQ260_16460	KQ260_16470	447	1	tetratricopeptide repeat protein	221	1	HTH-type transcriptional regulator PapX	83	-	papX	CP076689_S21EC
S107EC	3323146-3323976	3323146	3323976	F	KQ260_16460	KQ260_16470	447	1	tetratricopeptide repeat protein	221	1	HTH-type transcriptional regulator PapX	83	-	papX	CP076689_S21EC
S108EC	3323146-3323976	3323146	3323976	F	KQ260_16460	KQ260_16470	447	1	tetratricopeptide repeat protein	221	1	HTH-type transcriptional regulator PapX	83	-	papX	CP076689_S21EC
S109EC	3323146-3323976	3323146	3323976	F	KQ260_16460	KQ260_16470	447	1	tetratricopeptide repeat protein	221	1	HTH-type transcriptional regulator PapX	83	-	papX	CP076689_S21EC
S10EC	3323146-3323976	3323146	3323976	F	KQ260_16460	KQ260_16470	447	1	tetratricopeptide repeat protein	221	1	HTH-type transcriptional regulator PapX	83	-	papX	CP076689_S21EC
S110EC	3323146-3323976	3323146	3323976	F	KQ260_16460	KQ260_16470	447	1	tetratricopeptide repeat protein	221	1	HTH-type transcriptional regulator PapX	83	-	papX	CP076689_S21EC
S111EC	3323146-3323976	3323146	3323976	F	KQ260_16460	KQ260_16470	447	1	tetratricopeptide repeat protein	221	1	HTH-type transcriptional regulator PapX	83	-	papX	CP076689_S21EC
S112EC	3323146-3323976	3323146	3323976	F	KQ260_16460	KQ260_16470	447	1	tetratricopeptide repeat protein	221	1	HTH-type transcriptional regulator PapX	83	-	papX	CP076689_S21EC
S113EC	3323146-3323976	3323146	3323976	F	KQ260_16460	KQ260_16470	447	1	tetratricopeptide repeat protein	221	1	HTH-type transcriptional regulator PapX	83	-	papX	CP076689_S21EC
S114EC	3323146-3323976	3323146	3323976	F	KQ260_16460	KQ260_16470	447	1	tetratricopeptide repeat protein	221	1	HTH-type transcriptional regulator PapX	83	-	papX	CP076689_S21EC
S115EC	3323146-3323976	3323146	3323976	F	KQ260_16460	KQ260_16470	447	1	tetratricopeptide repeat protein	221	1	HTH-type transcriptional regulator PapX	83	-	papX	CP076689_S21EC
S116EC	3323146-3323976	3323146	3323976	F	KQ260_16460	KQ260_16470	447	1	tetratricopeptide repeat protein	221	1	HTH-type transcriptional regulator PapX	83	-	papX	CP076689_S21EC
S117EC	3323146-3323976	3323146	3323976	F	KQ260_16460	KQ260_16470	447	1	tetratricopeptide repeat protein	221	1	HTH-type transcriptional regulator PapX	83	-	papX	CP076689_S21EC
S118EC	3323146-3323976	3323146	3323976	F	KQ260_16460	KQ260_16470	447	1	tetratricopeptide repeat protein	221	1	HTH-type transcriptional regulator PapX	83	-	papX	CP076689_S21EC
S119EC	3323146-3323976	3323146	3323976	F	KQ260_16460	KQ260_16470	447	1	tetratricopeptide repeat protein	221	1	HTH-type transcriptional regulator PapX	83	-	papX	CP076689_S21EC
S11EC	3323146-3323976	3323146	3323976	F	KQ260_16460	KQ260_16470	447	1	tetratricopeptide repeat protein	221	1	HTH-type transcriptional regulator PapX	83	-	papX	CP076689_S21EC
S120EC	3323146-3323976	3323146	3323976	F	KQ260_16460	KQ260_16470	447	1	tetratricopeptide repeat protein	221	1	HTH-type transcriptional regulator PapX	83	-	papX	CP076689_S21EC
S121EC	3323146-3323976	3323146	3323976	F	KQ260_16460	KQ260_16470	447	1	tetratricopeptide repeat protein	221	1	HTH-type transcriptional regulator PapX	83	-	papX	CP076689_S21EC
S123EC	3323146-3323976	3323146	3323976	F	KQ260_16460	KQ260_16470	447	1	tetratricopeptide repeat protein	221	1	HTH-type transcriptional regulator PapX	83	-	papX	CP076689_S21EC
S125EC	3323146-3323976	3323146	3323976	F	KQ260_16460	KQ260_16470	447	1	tetratricopeptide repeat protein	221	1	HTH-type transcriptional regulator PapX	83	-	papX	CP076689_S21EC
S126EC	3323146-3323976	3323146	3323976	F	KQ260_16460	KQ260_16470	447	1	tetratricopeptide repeat protein	221	1	HTH-type transcriptional regulator PapX	83	-	papX	CP076689_S21EC
S127EC	3323146-3323976	3323146	3323976	F	KQ260_16460	KQ260_16470	447	1	tetratricopeptide repeat protein	221	1	HTH-type transcriptional regulator PapX	83	-	papX	CP076689_S21EC
S129EC	3323146-3323976	3323146	3323976	F	KQ260_16460	KQ260_16470	447	1	tetratricopeptide repeat protein	221	1	HTH-type transcriptional regulator PapX	83	-	papX	CP076689_S21EC
S12EC	3323146-3323976	3323146	3323976	F	KQ260_16460	KQ260_16470	447	1	tetratricopeptide repeat protein	221	1	HTH-type transcriptional regulator PapX	83	-	papX	CP076689_S21EC
S130EC	3323146-3323976	3323146	3323976	F	KQ260_16460	KQ260_16470	447	1	tetratricopeptide repeat protein	221	1	HTH-type transcriptional regulator PapX	83	-	papX	CP076689_S21EC
S131EC	3323146-3323976	3323146	3323976	F	KQ260_16460	KQ260_16470	447	1	tetratricopeptide repeat protein	221	1	HTH-type transcriptional regulator PapX	83	-	papX	CP076689_S21EC
S132EC	3323146-3323976	3323146	3323976	F	KQ260_16460	KQ260_16470	447	1	tetratricopeptide repeat protein	221	1	HTH-type transcriptional regulator PapX	83	-	papX	CP076689_S21EC
S133EC	3323146-3323976	3323146	3323976	F	KQ260_16460	KQ260_16470	447	1	tetratricopeptide repeat protein	221	1	HTH-type transcriptional regulator PapX	83	-	papX	CP076689_S21EC
S134EC	3323146-3323976	3323146	3323976	F	KQ260_16460	KQ260_16470	447	1	tetratricopeptide repeat protein	221	1	HTH-type transcriptional regulator PapX	83	-	papX	CP076689_S21EC
S135EC	3323146-3323976	3323146	3323976	F	KQ260_16460	KQ260_16470	447	1	tetratricopeptide repeat protein	221	1	HTH-type transcriptional regulator PapX	83	-	papX	CP076689_S21EC
S15EC	3323146-3323976	3323146	3323976	F	KQ260_16460	KQ260_16470	447	1	tetratricopeptide repeat protein	221	1	HTH-type transcriptional regulator PapX	83	-	papX	CP076689_S21EC
S19EC	3323146-3323976	3323146	3323976	F	KQ260_16460	KQ260_16470	447	1	tetratricopeptide repeat protein	221	1	HTH-type transcriptional regulator PapX	83	-	papX	CP076689_S21EC
S1EC	3323146-3323976	3323146	3323976	F	KQ260_16460	KQ260_16470	447	1	tetratricopeptide repeat protein	221	1	HTH-type transcriptional regulator PapX	83	-	papX	CP076689_S21EC
S21EC	3323146-3323976	3323146	3323976	F	KQ260_16460	KQ260_16470	447	1	tetratricopeptide repeat protein	221	1	HTH-type transcriptional regulator PapX	83	-	papX	CP076689_S21EC
S22EC	3323146-3323976	3323146	3323976	F	KQ260_16460	KQ260_16470	447	1	tetratricopeptide repeat protein	221	1	HTH-type transcriptional regulator PapX	83	-	papX	CP076689_S21EC
S24EC	3323146-3323976	3323146	3323976	F	KQ260_16460	KQ260_16470	447	1	tetratricopeptide repeat protein	221	1	HTH-type transcriptional regulator PapX	83	-	papX	CP076689_S21EC
S30EC	3323146-3323976	3323146	3323976	F	KQ260_16460	KQ260_16470	447	1	tetratricopeptide repeat protein	221	1	HTH-type transcriptional regulator PapX	83	-	papX	CP076689_S21EC
S31EC	3323146-3323976	3323146	3323976	F	KQ260_16460	KQ260_16470	447	1	tetratricopeptide repeat protein	221	1	HTH-type transcriptional regulator PapX	83	-	papX	CP076689_S21EC
S32EC	3323146-3323976	3323146	3323976	F	KQ260_16460	KQ260_16470	447	1	tetratricopeptide repeat protein	221	1	HTH-type transcriptional regulator PapX	83	-	papX	CP076689_S21EC
S34EC	3323146-3323976	3323146	3323976	F	KQ260_16460	KQ260_16470	447	1	tetratricopeptide repeat protein	221	1	HTH-type transcriptional regulator PapX	83	-	papX	CP076689_S21EC
S37EC	3323146-3323976	3323146	3323976	F	KQ260_16460	KQ260_16470	447	1	tetratricopeptide repeat protein	221	1	HTH-type transcriptional regulator PapX	83	-	papX	CP076689_S21EC
S43EC	3323146-3323976	3323146	3323976	F	KQ260_16460	KQ260_16470	447	1	tetratricopeptide repeat protein	221	1	HTH-type transcriptional regulator PapX	83	-	papX	CP076689_S21EC
S47EC	3323146-3323976	3323146	3323976	F	KQ260_16460	KQ260_16470	447	1	tetratricopeptide repeat protein	221	1	HTH-type transcriptional regulator PapX	83	-	papX	CP076689_S21EC
S53EC	3323146-3323976	3323146	3323976	F	KQ260_16460	KQ260_16470	447	1	tetratricopeptide repeat protein	221	1	HTH-type transcriptional regulator PapX	83	-	papX	CP076689_S21EC
S5EC	3323146-3323976	3323146	3323976	F	KQ260_16460	KQ260_16470	447	1	tetratricopeptide repeat protein	221	1	HTH-type transcriptional regulator PapX	83	-	papX	CP076689_S21EC
S65EC	3323146-3323976	3323146	3323976	F	KQ260_16460	KQ260_16470	447	1	tetratricopeptide repeat protein	221	1	HTH-type transcriptional regulator PapX	83	-	papX	CP076689_S21EC
S6EC	3323146-3323976	3323146	3323976	F	KQ260_16460	KQ260_16470	447	1	tetratricopeptide repeat protein	221	1	HTH-type transcriptional regulator PapX	83	-	papX	CP076689_S21EC
S77EC	3323146-3323976	3323146	3323976	F	KQ260_16460	KQ260_16470	447	1	tetratricopeptide repeat protein	221	1	HTH-type transcriptional regulator PapX	83	-	papX	CP076689_S21EC
S92EC	3323146-3323976	3323146	3323976	F	KQ260_16460	KQ260_16470	447	1	tetratricopeptide repeat protein	221	1	HTH-type transcriptional regulator PapX	83	-	papX	CP076689_S21EC
S93EC	3323146-3323976	3323146	3323976	F	KQ260_16460	KQ260_16470	447	1	tetratricopeptide repeat protein	221	1	HTH-type transcriptional regulator PapX	83	-	papX	CP076689_S21EC
S94EC	3323146-3323976	3323146	3323976	F	KQ260_16460	KQ260_16470	447	1	tetratricopeptide repeat protein	221	1	HTH-type transcriptional regulator PapX	83	-	papX	CP076689_S21EC
S96EC	3323146-3323976	3323146	3323976	F	KQ260_16460	KQ260_16470	447	1	tetratricopeptide repeat protein	221	1	HTH-type transcriptional regulator PapX	83	-	papX	CP076689_S21EC
S97EC	3323146-3323976	3323146	3323976	F	KQ260_16460	KQ260_16470	447	1	tetratricopeptide repeat protein	221	1	HTH-type transcriptional regulator PapX	83	-	papX	CP076689_S21EC
S98EC	3323146-3323976	3323146	3323976	F	KQ260_16460	KQ260_16470	447	1	tetratricopeptide repeat protein	221	1	HTH-type transcriptional regulator PapX	83	-	papX	CP076689_S21EC
S99EC	3323146-3323976	3323146	3323976	F	KQ260_16460	KQ260_16470	447	1	tetratricopeptide repeat protein	221	1	HTH-type transcriptional regulator PapX	83	-	papX	CP076689_S21EC
CP076689_S21EC	3325991-3325192	3325192	3325991	R	KQ260_16470	KQ260_16480	443	1	HTH-type transcriptional regulator PapX	50	-1	P fimbria major subunit PapA	83	papX	papA	CP076689_S21EC
B36EC	3325991-3325192	3325192	3325991	R	KQ260_16470	KQ260_16480	443	1	HTH-type transcriptional regulator PapX	50	-1	P fimbria major subunit PapA	83	papX	papA	CP076689_S21EC
HVM1147	3325991-3325192	3325192	3325991	R	KQ260_16470	KQ260_16480	443	1	HTH-type transcriptional regulator PapX	50	-1	P fimbria major subunit PapA	83	papX	papA	CP076689_S21EC
HVM1299	3325991-3325192	3325192	3325991	R	KQ260_16470	KQ260_16480	443	1	HTH-type transcriptional regulator PapX	50	-1	P fimbria major subunit PapA	83	papX	papA	CP076689_S21EC
HVM1619	3325991-3325192	3325192	3325991	R	KQ260_16470	KQ260_16480	443	1	HTH-type transcriptional regulator PapX	50	-1	P fimbria major subunit PapA	83	papX	papA	CP076689_S21EC
HVM1997	3325991-3325192	3325192	3325991	R	KQ260_16470	KQ260_16480	443	1	HTH-type transcriptional regulator PapX	50	-1	P fimbria major subunit PapA	83	papX	papA	CP076689_S21EC
HVM3017	3325991-3325192	3325192	3325991	R	KQ260_16470	KQ260_16480	443	1	HTH-type transcriptional regulator PapX	50	-1	P fimbria major subunit PapA	83	papX	papA	CP076689_S21EC
HVM3189	3325991-3325192	3325192	3325991	R	KQ260_16470	KQ260_16480	443	1	HTH-type transcriptional regulator PapX	50	-1	P fimbria major subunit PapA	83	papX	papA	CP076689_S21EC
HVM5	3325991-3325192	3325192	3325991	R	KQ260_16470	KQ260_16480	443	1	HTH-type transcriptional regulator PapX	50	-1	P fimbria major subunit PapA	83	papX	papA	CP076689_S21EC
HVM826	3325991-3325192	3325192	3325991	R	KQ260_16470	KQ260_16480	443	1	HTH-type transcriptional regulator PapX	50	-1	P fimbria major subunit PapA	83	papX	papA	CP076689_S21EC
HVM834	3325991-3325192	3325192	3325991	R	KQ260_16470	KQ260_16480	443	1	HTH-type transcriptional regulator PapX	50	-1	P fimbria major subunit PapA	83	papX	papA	CP076689_S21EC
HVR2496	3325991-3325192	3325192	3325991	R	KQ260_16470	KQ260_16480	443	1	HTH-type transcriptional regulator PapX	50	-1	P fimbria major subunit PapA	83	papX	papA	CP076689_S21EC
HVR83	3325991-3325192	3325192	3325991	R	KQ260_16470	KQ260_16480	443	1	HTH-type transcriptional regulator PapX	50	-1	P fimbria major subunit PapA	83	papX	papA	CP076689_S21EC
IR18E	3325991-3325192	3325192	3325991	R	KQ260_16470	KQ260_16480	443	1	HTH-type transcriptional regulator PapX	50	-1	P fimbria major subunit PapA	83	papX	papA	CP076689_S21EC
IR49	3325991-3325192	3325192	3325991	R	KQ260_16470	KQ260_16480	443	1	HTH-type transcriptional regulator PapX	50	-1	P fimbria major subunit PapA	83	papX	papA	CP076689_S21EC
IR65	3325991-3325192	3325192	3325991	R	KQ260_16470	KQ260_16480	443	1	HTH-type transcriptional regulator PapX	50	-1	P fimbria major subunit PapA	83	papX	papA	CP076689_S21EC
MS2481	3325991-3325192	3325192	3325991	R	KQ260_16470	KQ260_16480	443	1	HTH-type transcriptional regulator PapX	50	-1	P fimbria major subunit PapA	83	papX	papA	CP076689_S21EC
MS2493	3325991-3325192	3325192	3325991	R	KQ260_16470	KQ260_16480	443	1	HTH-type transcriptional regulator PapX	50	-1	P fimbria major subunit PapA	83	papX	papA	CP076689_S21EC
P146EC	3325991-3325192	3325192	3325991	R	KQ260_16470	KQ260_16480	443	1	HTH-type transcriptional regulator PapX	50	-1	P fimbria major subunit PapA	83	papX	papA	CP076689_S21EC
P189EC	3325991-3325192	3325192	3325991	R	KQ260_16470	KQ260_16480	443	1	HTH-type transcriptional regulator PapX	50	-1	P fimbria major subunit PapA	83	papX	papA	CP076689_S21EC
P50EC	3325991-3325192	3325192	3325991	R	KQ260_16470	KQ260_16480	443	1	HTH-type transcriptional regulator PapX	50	-1	P fimbria major subunit PapA	83	papX	papA	CP076689_S21EC
P53EC	3325991-3325192	3325192	3325991	R	KQ260_16470	KQ260_16480	443	1	HTH-type transcriptional regulator PapX	50	-1	P fimbria major subunit PapA	83	papX	papA	CP076689_S21EC
P56EC	3325991-3325192	3325192	3325991	R	KQ260_16470	KQ260_16480	443	1	HTH-type transcriptional regulator PapX	50	-1	P fimbria major subunit PapA	83	papX	papA	CP076689_S21EC
S100EC	3325991-3325192	3325192	3325991	R	KQ260_16470	KQ260_16480	443	1	HTH-type transcriptional regulator PapX	50	-1	P fimbria major subunit PapA	83	papX	papA	CP076689_S21EC
S101EC	3325991-3325192	3325192	3325991	R	KQ260_16470	KQ260_16480	443	1	HTH-type transcriptional regulator PapX	50	-1	P fimbria major subunit PapA	83	papX	papA	CP076689_S21EC
S102EC	3325991-3325192	3325192	3325991	R	KQ260_16470	KQ260_16480	443	1	HTH-type transcriptional regulator PapX	50	-1	P fimbria major subunit PapA	83	papX	papA	CP076689_S21EC
S103EC	3325991-3325192	3325192	3325991	R	KQ260_16470	KQ260_16480	443	1	HTH-type transcriptional regulator PapX	50	-1	P fimbria major subunit PapA	83	papX	papA	CP076689_S21EC
S104EC	3325991-3325192	3325192	3325991	R	KQ260_16470	KQ260_16480	443	1	HTH-type transcriptional regulator PapX	50	-1	P fimbria major subunit PapA	83	papX	papA	CP076689_S21EC
S105EC	3325991-3325192	3325192	3325991	R	KQ260_16470	KQ260_16480	443	1	HTH-type transcriptional regulator PapX	50	-1	P fimbria major subunit PapA	83	papX	papA	CP076689_S21EC
S107EC	3325991-3325192	3325192	3325991	R	KQ260_16470	KQ260_16480	443	1	HTH-type transcriptional regulator PapX	50	-1	P fimbria major subunit PapA	83	papX	papA	CP076689_S21EC
S108EC	3325991-3325192	3325192	3325991	R	KQ260_16470	KQ260_16480	443	1	HTH-type transcriptional regulator PapX	50	-1	P fimbria major subunit PapA	83	papX	papA	CP076689_S21EC
S109EC	3325991-3325192	3325192	3325991	R	KQ260_16470	KQ260_16480	443	1	HTH-type transcriptional regulator PapX	50	-1	P fimbria major subunit PapA	83	papX	papA	CP076689_S21EC
S10EC	3325991-3325192	3325192	3325991	R	KQ260_16470	KQ260_16480	443	1	HTH-type transcriptional regulator PapX	50	-1	P fimbria major subunit PapA	83	papX	papA	CP076689_S21EC
S110EC	3325991-3325192	3325192	3325991	R	KQ260_16470	KQ260_16480	443	1	HTH-type transcriptional regulator PapX	50	-1	P fimbria major subunit PapA	83	papX	papA	CP076689_S21EC
S111EC	3325991-3325192	3325192	3325991	R	KQ260_16470	KQ260_16480	443	1	HTH-type transcriptional regulator PapX	50	-1	P fimbria major subunit PapA	83	papX	papA	CP076689_S21EC
S112EC	3325991-3325192	3325192	3325991	R	KQ260_16470	KQ260_16480	443	1	HTH-type transcriptional regulator PapX	50	-1	P fimbria major subunit PapA	83	papX	papA	CP076689_S21EC
S113EC	3325991-3325192	3325192	3325991	R	KQ260_16470	KQ260_16480	443	1	HTH-type transcriptional regulator PapX	50	-1	P fimbria major subunit PapA	83	papX	papA	CP076689_S21EC
S114EC	3325991-3325192	3325192	3325991	R	KQ260_16470	KQ260_16480	443	1	HTH-type transcriptional regulator PapX	50	-1	P fimbria major subunit PapA	83	papX	papA	CP076689_S21EC
S115EC	3325991-3325192	3325192	3325991	R	KQ260_16470	KQ260_16480	443	1	HTH-type transcriptional regulator PapX	50	-1	P fimbria major subunit PapA	83	papX	papA	CP076689_S21EC
S116EC	3325991-3325192	3325192	3325991	R	KQ260_16470	KQ260_16480	443	1	HTH-type transcriptional regulator PapX	50	-1	P fimbria major subunit PapA	83	papX	papA	CP076689_S21EC
S117EC	3325991-3325192	3325192	3325991	R	KQ260_16470	KQ260_16480	443	1	HTH-type transcriptional regulator PapX	50	-1	P fimbria major subunit PapA	83	papX	papA	CP076689_S21EC
S118EC	3325991-3325192	3325192	3325991	R	KQ260_16470	KQ260_16480	443	1	HTH-type transcriptional regulator PapX	50	-1	P fimbria major subunit PapA	83	papX	papA	CP076689_S21EC
S119EC	3325991-3325192	3325192	3325991	R	KQ260_16470	KQ260_16480	443	1	HTH-type transcriptional regulator PapX	50	-1	P fimbria major subunit PapA	83	papX	papA	CP076689_S21EC
S11EC	3325991-3325192	3325192	3325991	R	KQ260_16470	KQ260_16480	443	1	HTH-type transcriptional regulator PapX	50	-1	P fimbria major subunit PapA	83	papX	papA	CP076689_S21EC
S120EC	3325991-3325192	3325192	3325991	R	KQ260_16470	KQ260_16480	443	1	HTH-type transcriptional regulator PapX	50	-1	P fimbria major subunit PapA	83	papX	papA	CP076689_S21EC
S121EC	3325991-3325192	3325192	3325991	R	KQ260_16470	KQ260_16480	443	1	HTH-type transcriptional regulator PapX	50	-1	P fimbria major subunit PapA	83	papX	papA	CP076689_S21EC
S123EC	3325991-3325192	3325192	3325991	R	KQ260_16470	KQ260_16480	443	1	HTH-type transcriptional regulator PapX	50	-1	P fimbria major subunit PapA	83	papX	papA	CP076689_S21EC
S125EC	3325991-3325192	3325192	3325991	R	KQ260_16470	KQ260_16480	443	1	HTH-type transcriptional regulator PapX	50	-1	P fimbria major subunit PapA	83	papX	papA	CP076689_S21EC
S126EC	3325991-3325192	3325192	3325991	R	KQ260_16470	KQ260_16480	443	1	HTH-type transcriptional regulator PapX	50	-1	P fimbria major subunit PapA	83	papX	papA	CP076689_S21EC
S127EC	3325991-3325192	3325192	3325991	R	KQ260_16470	KQ260_16480	443	1	HTH-type transcriptional regulator PapX	50	-1	P fimbria major subunit PapA	83	papX	papA	CP076689_S21EC
S129EC	3325991-3325192	3325192	3325991	R	KQ260_16470	KQ260_16480	443	1	HTH-type transcriptional regulator PapX	50	-1	P fimbria major subunit PapA	83	papX	papA	CP076689_S21EC
S12EC	3325991-3325192	3325192	3325991	R	KQ260_16470	KQ260_16480	443	1	HTH-type transcriptional regulator PapX	50	-1	P fimbria major subunit PapA	83	papX	papA	CP076689_S21EC
S130EC	3325991-3325192	3325192	3325991	R	KQ260_16470	KQ260_16480	443	1	HTH-type transcriptional regulator PapX	50	-1	P fimbria major subunit PapA	83	papX	papA	CP076689_S21EC
S131EC	3325991-3325192	3325192	3325991	R	KQ260_16470	KQ260_16480	443	1	HTH-type transcriptional regulator PapX	50	-1	P fimbria major subunit PapA	83	papX	papA	CP076689_S21EC
S132EC	3325991-3325192	3325192	3325991	R	KQ260_16470	KQ260_16480	443	1	HTH-type transcriptional regulator PapX	50	-1	P fimbria major subunit PapA	83	papX	papA	CP076689_S21EC
S133EC	3325991-3325192	3325192	3325991	R	KQ260_16470	KQ260_16480	443	1	HTH-type transcriptional regulator PapX	50	-1	P fimbria major subunit PapA	83	papX	papA	CP076689_S21EC
S134EC	3325991-3325192	3325192	3325991	R	KQ260_16470	KQ260_16480	443	1	HTH-type transcriptional regulator PapX	50	-1	P fimbria major subunit PapA	83	papX	papA	CP076689_S21EC
S135EC	3325991-3325192	3325192	3325991	R	KQ260_16470	KQ260_16480	443	1	HTH-type transcriptional regulator PapX	50	-1	P fimbria major subunit PapA	83	papX	papA	CP076689_S21EC
S15EC	3325991-3325192	3325192	3325991	R	KQ260_16470	KQ260_16480	443	1	HTH-type transcriptional regulator PapX	50	-1	P fimbria major subunit PapA	83	papX	papA	CP076689_S21EC
S19EC	3325991-3325192	3325192	3325991	R	KQ260_16470	KQ260_16480	443	1	HTH-type transcriptional regulator PapX	50	-1	P fimbria major subunit PapA	83	papX	papA	CP076689_S21EC
S1EC	3325991-3325192	3325192	3325991	R	KQ260_16470	KQ260_16480	443	1	HTH-type transcriptional regulator PapX	50	-1	P fimbria major subunit PapA	83	papX	papA	CP076689_S21EC
S21EC	3325991-3325192	3325192	3325991	R	KQ260_16470	KQ260_16480	443	1	HTH-type transcriptional regulator PapX	50	-1	P fimbria major subunit PapA	83	papX	papA	CP076689_S21EC
S22EC	3325991-3325192	3325192	3325991	R	KQ260_16470	KQ260_16480	443	1	HTH-type transcriptional regulator PapX	50	-1	P fimbria major subunit PapA	83	papX	papA	CP076689_S21EC
S24EC	3325991-3325192	3325192	3325991	R	KQ260_16470	KQ260_16480	443	1	HTH-type transcriptional regulator PapX	50	-1	P fimbria major subunit PapA	83	papX	papA	CP076689_S21EC
S30EC	3325991-3325192	3325192	3325991	R	KQ260_16470	KQ260_16480	443	1	HTH-type transcriptional regulator PapX	50	-1	P fimbria major subunit PapA	83	papX	papA	CP076689_S21EC
S31EC	3325991-3325192	3325192	3325991	R	KQ260_16470	KQ260_16480	443	1	HTH-type transcriptional regulator PapX	50	-1	P fimbria major subunit PapA	83	papX	papA	CP076689_S21EC
S32EC	3325991-3325192	3325192	3325991	R	KQ260_16470	KQ260_16480	443	1	HTH-type transcriptional regulator PapX	50	-1	P fimbria major subunit PapA	83	papX	papA	CP076689_S21EC
S34EC	3325991-3325192	3325192	3325991	R	KQ260_16470	KQ260_16480	443	1	HTH-type transcriptional regulator PapX	50	-1	P fimbria major subunit PapA	83	papX	papA	CP076689_S21EC
S43EC	3325991-3325192	3325192	3325991	R	KQ260_16470	KQ260_16480	443	1	HTH-type transcriptional regulator PapX	50	-1	P fimbria major subunit PapA	83	papX	papA	CP076689_S21EC
S47EC	3325991-3325192	3325192	3325991	R	KQ260_16470	KQ260_16480	443	1	HTH-type transcriptional regulator PapX	50	-1	P fimbria major subunit PapA	83	papX	papA	CP076689_S21EC
S53EC	3325991-3325192	3325192	3325991	R	KQ260_16470	KQ260_16480	443	1	HTH-type transcriptional regulator PapX	50	-1	P fimbria major subunit PapA	83	papX	papA	CP076689_S21EC
S5EC	3325991-3325192	3325192	3325991	R	KQ260_16470	KQ260_16480	443	1	HTH-type transcriptional regulator PapX	50	-1	P fimbria major subunit PapA	83	papX	papA	CP076689_S21EC
S65EC	3325991-3325192	3325192	3325991	R	KQ260_16470	KQ260_16480	443	1	HTH-type transcriptional regulator PapX	50	-1	P fimbria major subunit PapA	83	papX	papA	CP076689_S21EC
S6EC	3325991-3325192	3325192	3325991	R	KQ260_16470	KQ260_16480	443	1	HTH-type transcriptional regulator PapX	50	-1	P fimbria major subunit PapA	83	papX	papA	CP076689_S21EC
S77EC	3325991-3325192	3325192	3325991	R	KQ260_16470	KQ260_16480	443	1	HTH-type transcriptional regulator PapX	50	-1	P fimbria major subunit PapA	83	papX	papA	CP076689_S21EC
S92EC	3325991-3325192	3325192	3325991	R	KQ260_16470	KQ260_16480	443	1	HTH-type transcriptional regulator PapX	50	-1	P fimbria major subunit PapA	83	papX	papA	CP076689_S21EC
S93EC	3325991-3325192	3325192	3325991	R	KQ260_16470	KQ260_16480	443	1	HTH-type transcriptional regulator PapX	50	-1	P fimbria major subunit PapA	83	papX	papA	CP076689_S21EC
S94EC	3325991-3325192	3325192	3325991	R	KQ260_16470	KQ260_16480	443	1	HTH-type transcriptional regulator PapX	50	-1	P fimbria major subunit PapA	83	papX	papA	CP076689_S21EC
S95EC	3325991-3325192	3325192	3325991	R	KQ260_16470	KQ260_16480	443	1	HTH-type transcriptional regulator PapX	50	-1	P fimbria major subunit PapA	83	papX	papA	CP076689_S21EC
S96EC	3325991-3325192	3325192	3325991	R	KQ260_16470	KQ260_16480	443	1	HTH-type transcriptional regulator PapX	50	-1	P fimbria major subunit PapA	83	papX	papA	CP076689_S21EC
S97EC	3325991-3325192	3325192	3325991	R	KQ260_16470	KQ260_16480	443	1	HTH-type transcriptional regulator PapX	50	-1	P fimbria major subunit PapA	83	papX	papA	CP076689_S21EC
S98EC	3325991-3325192	3325192	3325991	R	KQ260_16470	KQ260_16480	443	1	HTH-type transcriptional regulator PapX	50	-1	P fimbria major subunit PapA	83	papX	papA	CP076689_S21EC
S99EC	3325991-3325192	3325192	3325991	R	KQ260_16470	KQ260_16480	443	1	HTH-type transcriptional regulator PapX	50	-1	P fimbria major subunit PapA	83	papX	papA	CP076689_S21EC
MS2481	3353864-3353857	3353857	3353864	R	KQ260_16595	KQ260_16595	221	1	IS3 family transposase	1319	1	IS3 family transposase	1	-	-	CP076689_S21EC
HVM277	3483761-3483769	3483761	3483769	F	KQ260_17220	KQ260_17220	593	1	mannitol dehydrogenase family protein	888	1	mannitol dehydrogenase family protein	1	-	-	CP076689_S21EC
S37EC	3488182-3488179	3488179	3488182	R	KQ260_17245	KQ260_17245	1104	1	TRAP transporter large permease subunit	204	1	TRAP transporter large permease subunit	1	-	-	CP076689_S21EC
P53EC	3523141-3523132	3523132	3523141	R	KQ260_17405	KQ260_17410	357	-1	hypothetical protein	212	1	fimbrial-like protein	1	-	-	CP076689_S21EC
S37EC	3583731-3583735	3583731	3583735	F	KQ260_17665	KQ260_17670	5	1	hexuronate transporter ExuT	120	1	transcriptional regulator ExuR	1	exuT	exuR	CP076689_S21EC
S95EC	3604589-3604593	3604589	3604593	F	KQ260_17785	KQ260_17795	479	1	transcriptional activator TdcR	491	-1	glycerate 2-kinase	1	tdcR	garK	CP076689_S21EC
HVM2044	3653038-3653046	3653038	3653046	F	KQ260_18035	KQ260_18040	47	-1	phosphoethanolamine transferase	401	-1	tRNA-Leu	2	yhbX	-	CP076689_S21EC
HVM2289	3653038-3653046	3653038	3653046	F	KQ260_18035	KQ260_18040	47	-1	phosphoethanolamine transferase	401	-1	tRNA-Leu	2	yhbX	-	CP076689_S21EC
P50EC	3733731-3733746	3733731	3733746	F	KQ260_18425	KQ260_18425	29	-1	substrate-binding domain-containing protein	877	-1	substrate-binding domain-containing protein	1	-	-	CP076689_S21EC
S2EC	3742102-3742092	3742092	3742102	R	KQ260_18470	KQ260_18475	50	1	adenine-specific DNA-methyltransferase	23	1	DUF2556 family protein	1	yhdJ	yhdU	CP076689_S21EC
IR18E	3866087-3865545	3865545	3866087	R	KQ260_19180	KQ260_19190	232	1	RNA-binding transcriptional accessory protein	93	1	Fe(2+) transporter permease subunit FeoB	2	yhgF	feoB	CP076689_S21EC
S112EC	3866087-3865545	3865545	3866087	R	KQ260_19180	KQ260_19190	232	1	RNA-binding transcriptional accessory protein	93	1	Fe(2+) transporter permease subunit FeoB	2	yhgF	feoB	CP076689_S21EC
S125EC	3955959-3955957	3955957	3955959	R	KQ260_19605	KQ260_19605	755	1	DUF2776 domain-containing protein	300	1	DUF2776 domain-containing protein	1	yhiM	yhiM	CP076689_S21EC
S37EC	3981038-3981032	3981032	3981038	R	KQ260_19725	KQ260_19725	68	-1	MgtC/SapB family protein	586	-1	MgtC/SapB family protein	1	yhiD	yhiD	CP076689_S21EC
S92EC	4027230-4027232	4027230	4027232	F	KQ260_19900	KQ260_19900	744	1	amino acid permease	530	1	amino acid permease	1	yhjV	yhjV	CP076689_S21EC
S92EC	4058040-4058032	4058032	4058040	R	KQ260_20045	KQ260_20045	276	1	D-xylose ABC transporter ATP-binding protein	1274	1	D-xylose ABC transporter ATP-binding protein	1	xylG	xylG	CP076689_S21EC
S100EC	4069712-4069721	4069712	4069721	F	KQ260_20100	KQ260_20100	385	1	2,3-diketo-L-gulonate TRAP transporter small permease YiaM	92	1	2,3-diketo-L-gulonate TRAP transporter small permease YiaM	1	yiaM	yiaM	CP076689_S21EC
HVM826	4085175-4085184	4085175	4085184	F	KQ260_20165	KQ260_20165	1793	-1	selenocysteine-specific translation elongation factor	61	-1	selenocysteine-specific translation elongation factor	1	selB	selB	CP076689_S21EC
HVM1299	4113785-4113776	4113776	4113785	R	KQ260_20285	KQ260_20285	789	-1	UDP-glucuronate:LPS(HepIII) glycosyltransferase	255	-1	UDP-glucuronate:LPS(HepIII) glycosyltransferase	1	waaH	waaH	CP076689_S21EC
S135EC	4122924-4122933	4122924	4122933	F	KQ260_20325	KQ260_20325	534	-1	3-deoxy-D-manno-oct-2-ulosonate III transferase WaaZ	327	-1	3-deoxy-D-manno-oct-2-ulosonate III transferase WaaZ	1	waaZ	waaZ	CP076689_S21EC
S6EC	4123093-4123091	4123091	4123093	R	KQ260_20325	KQ260_20325	367	-1	3-deoxy-D-manno-oct-2-ulosonate III transferase WaaZ	487	-1	3-deoxy-D-manno-oct-2-ulosonate III transferase WaaZ	1	waaZ	waaZ	CP076689_S21EC
S30EC	4126894-4126886	4126886	4126894	R	KQ260_20345	KQ260_20345	512	-1	lipopolysaccharide 1,6-galactosyltransferase	576	-1	lipopolysaccharide 1,6-galactosyltransferase	1	waaB	waaB	CP076689_S21EC
S12EC	4181227-4181218	4181218	4181227	R	KQ260_20605	KQ260_20610	20	-1	transcriptional regulator UhpA	454	1	hypothetical protein	1	uhpA	-	CP076689_S21EC
P56EC	4182465-4182474	4182465	4182474	F	KQ260_20610	KQ260_20610	77	1	hypothetical protein	793	1	hypothetical protein	1	-	-	CP076689_S21EC
S2EC	4198688-4198697	4198688	4198697	F	KQ260_20700	KQ260_20700	448	-1	MFS transporter	899	-1	MFS transporter	1	dgoT	dgoT	CP076689_S21EC
S30EC	4310471-4310480	4310471	4310480	F	KQ260_21245	KQ260_21245	26	1	anaerobic sulfatase maturase	1219	1	anaerobic sulfatase maturase	1	aslB	aslB	CP076689_S21EC
S2EC	4424136-4424127	4424127	4424136	R	KQ260_21790	KQ260_21790	239	-1	hypothetical protein	619	-1	hypothetical protein	1	-	-	CP076689_S21EC
S94EC	4453635-4453627	4453627	4453635	R	KQ260_21930	KQ260_21935	54	1	DUF805 domain-containing protein	149	1	DUF406 domain-containing protein	1	yiiR	yiiS	CP076689_S21EC
HVM3189	4584830-4584821	4584821	4584830	R	KQ260_22500	KQ260_22505	346	1	glucose-6-phosphate isomerase	142	1	hypothetical protein	1	pgi	-	CP076689_S21EC
S94EC	4682983-4682982	4682982	4682983	R	KQ260_22920	KQ260_22925	51	-1	D-allose transporter substrate-binding protein	6	-1	als operon DNA-binding transcriptional repressor AlsR	1	alsB	alsR	CP076689_S21EC
S94EC	4730843-4730834	4730834	4730843	R	KQ260_23135	KQ260_23135	83	1	helix-turn-helix transcriptional regulator	757	1	helix-turn-helix transcriptional regulator	1	-	-	CP076689_S21EC
S112EC	4732078-4732064	4732064	4732078	R	KQ260_23135	KQ260_23140	1147	1	helix-turn-helix transcriptional regulator	8	1	autotransporter outer membrane beta-barrel domain-containing protein	1	-	-	CP076689_S21EC
S117EC	4752821-4752817	4752817	4752821	R	KQ260_23215	KQ260_23215	454	1	membrane protein FxsA	27	1	membrane protein FxsA	1	fxsA	fxsA	CP076689_S21EC
S34EC	4799911-4799920	4799911	4799920	F	KQ260_23470	KQ260_23470	318	-1	biofilm peroxide resistance protein BsmA	21	-1	biofilm peroxide resistance protein BsmA	1	bsmA	bsmA	CP076689_S21EC
S10EC	4841164-4841170	4841164	4841170	F	KQ260_23695	KQ260_23700	447	-1	F1845 fimbrial adhesin operon transcriptional regulator DaaF	348	1	AFA-III adhesin operon transcriptional regulator AfaA	2	daaF	afaA	CP076689_S21EC
S12EC	4841164-4841170	4841164	4841170	F	KQ260_23695	KQ260_23700	447	-1	F1845 fimbrial adhesin operon transcriptional regulator DaaF	348	1	AFA-III adhesin operon transcriptional regulator AfaA	2	daaF	afaA	CP076689_S21EC
S6EC	4985194-4985185	4985185	4985194	R	KQ260_24330	KQ260_24335	435	1	type 1 fimbria switch DNA invertase FimB	33	1	type 1 fimbria switch DNA invertase FimE	1	fimB	fimE	CP076689_S21EC
S108EC	4988552-4988543	4988543	4988552	R	KQ260_24355	KQ260_24355	2378	1	fimbrial usher FimD	268	1	fimbrial usher FimD	1	fimD	fimD	CP076689_S21EC
S108EC	47684-47672	47672	47684	R	KQ261_00205	KQ261_00210	384	-1	L-carnitine/gamma-butyrobetaine antiport BCCT transporter	76	1	electron transfer flavoprotein FixA	1	caiT	fixA	CP076693_S103EC
P56EC	130994-131003	130994	131003	F	KQ261_00595	KQ261_00595	1373	1	type VI secretion system tube protein Hcp	418	1	type VI secretion system tube protein Hcp	1	hcp	hcp	CP076693_S103EC
S6EC	133745-133754	133745	133754	F	KQ261_00615	KQ261_00620	38	1	HNH endonuclease	6	1	bacteriocin immunity protein	1	-	-	CP076693_S103EC
S102EC	165882-165902	165882	165902	F	KQ261_00765	KQ261_00770	9	-1	fimbrial protein	13	-1	Yad fimbria usher protein HtrE	3	yadM	htrE	CP076693_S103EC
S110EC	165882-165902	165882	165902	F	KQ261_00765	KQ261_00770	9	-1	fimbrial protein	13	-1	Yad fimbria usher protein HtrE	3	yadM	htrE	CP076693_S103EC
S112EC	165882-165902	165882	165902	F	KQ261_00765	KQ261_00770	9	-1	fimbrial protein	13	-1	Yad fimbria usher protein HtrE	3	yadM	htrE	CP076693_S103EC
HVM3189	166081-166090	166081	166090	F	KQ261_00770	KQ261_00770	2409	-1	Yad fimbria usher protein HtrE	201	-1	Yad fimbria usher protein HtrE	1	htrE	htrE	CP076693_S103EC
HVM1299	301497-301488	301488	301497	R	KQ261_01440	KQ261_01440	861	1	flagellar motor stator protein MotA	12	1	flagellar motor stator protein MotA	4	motA	motA	CP076693_S103EC
HVM3017	301497-301488	301488	301497	R	KQ261_01440	KQ261_01440	861	1	flagellar motor stator protein MotA	12	1	flagellar motor stator protein MotA	4	motA	motA	CP076693_S103EC
S118EC	301497-301488	301488	301497	R	KQ261_01440	KQ261_01440	861	1	flagellar motor stator protein MotA	12	1	flagellar motor stator protein MotA	4	motA	motA	CP076693_S103EC
S119EC	301497-301488	301488	301497	R	KQ261_01440	KQ261_01440	861	1	flagellar motor stator protein MotA	12	1	flagellar motor stator protein MotA	4	motA	motA	CP076693_S103EC
S2EC	357291-357299	357291	357299	F	KQ261_01710	KQ261_01710	637	-1	hypothetical protein	40	-1	hypothetical protein	1	-	-	CP076693_S103EC
HVR83	360059-360068	360059	360068	F	KQ261_01720	KQ261_01720	344	-1	autotransporter outer membrane beta-barrel domain-containing protein	742	-1	autotransporter outer membrane beta-barrel domain-containing protein	1	-	-	CP076693_S103EC
HVM826	370489-370481	370481	370489	R	KQ261_01755	KQ261_01760	430	1	choline BCCT transporter BetT	439	1	DNA-binding transcriptional activator/c-di-GMP phosphodiesterase PdeL	5	betT	pdeL	CP076693_S103EC
P53EC	370489-370481	370481	370489	R	KQ261_01755	KQ261_01760	430	1	choline BCCT transporter BetT	439	1	DNA-binding transcriptional activator/c-di-GMP phosphodiesterase PdeL	5	betT	pdeL	CP076693_S103EC
S107EC	370489-370481	370481	370489	R	KQ261_01755	KQ261_01760	430	1	choline BCCT transporter BetT	439	1	DNA-binding transcriptional activator/c-di-GMP phosphodiesterase PdeL	5	betT	pdeL	CP076693_S103EC
S108EC	370489-370481	370481	370489	R	KQ261_01755	KQ261_01760	430	1	choline BCCT transporter BetT	439	1	DNA-binding transcriptional activator/c-di-GMP phosphodiesterase PdeL	5	betT	pdeL	CP076693_S103EC
S135EC	370489-370481	370481	370489	R	KQ261_01755	KQ261_01760	430	1	choline BCCT transporter BetT	439	1	DNA-binding transcriptional activator/c-di-GMP phosphodiesterase PdeL	5	betT	pdeL	CP076693_S103EC
S39EC	395918-395909	395909	395918	R	KQ261_01865	KQ261_01865	754	-1	lactose permease	509	-1	lactose permease	1	lacY	lacY	CP076693_S103EC
S96EC	396619-396618	396618	396619	R	KQ261_01865	KQ261_01865	45	-1	lactose permease	1210	-1	lactose permease	1	lacY	lacY	CP076693_S103EC
S26EC	481095-481085	481085	481095	R	KQ261_02275	KQ261_02275	150	1	transcriptional regulator BolA	178	1	transcriptional regulator BolA	1	bolA	bolA	CP076693_S103EC
S97EC	571657-571661	571657	571661	F	KQ261_02690	KQ261_02690	91	-1	ureidoglycolate dehydrogenase	963	-1	ureidoglycolate dehydrogenase	1	allD	allD	CP076693_S103EC
S37EC	591385-591376	591376	591385	R	KQ261_02790	KQ261_02790	271	-1	bacteriophage adsorption protein NfrA	2711	-1	bacteriophage adsorption protein NfrA	1	nfrA	nfrA	CP076693_S103EC
S108EC	613871-613864	613864	613871	R	KQ261_02890	KQ261_02890	297	-1	DUF2291 domain-containing protein	331	-1	DUF2291 domain-containing protein	1	-	-	CP076693_S103EC
S107EC	629655-629664	629655	629664	F	KQ261_02950	KQ261_02950	534	1	LPS O-antigen length regulator	609	1	LPS O-antigen length regulator	2	fepE	fepE	CP076693_S103EC
S108EC	629655-629664	629655	629664	F	KQ261_02950	KQ261_02950	534	1	LPS O-antigen length regulator	609	1	LPS O-antigen length regulator	2	fepE	fepE	CP076693_S103EC
HVR83	688672-688675	688672	688675	F	KQ261_03245	KQ261_03245	652	-1	molecular chaperone HscC	1022	-1	molecular chaperone HscC	1	hscC	hscC	CP076693_S103EC
S120EC	779930-779939	779930	779939	F	KQ261_03680	KQ261_03685	661	1	tetratricopeptide repeat protein	872	1	cytochrome ubiquinol oxidase subunit I	1	-	cydA	CP076693_S103EC
S97EC	879594-879602	879594	879602	F	KQ261_04195	KQ261_04195	2275	1	EAL domain-containing protein	82	1	EAL domain-containing protein	1	pdeI	pdeI	CP076693_S103EC
S10EC	1035391-1035382	1035382	1035391	R	KQ261_05065	KQ261_05065	20	1	host-nuclease inhibitor Gam family protein	520	1	host-nuclease inhibitor Gam family protein	2	-	-	CP076693_S103EC
S12EC	1035391-1035382	1035382	1035391	R	KQ261_05065	KQ261_05065	20	1	host-nuclease inhibitor Gam family protein	520	1	host-nuclease inhibitor Gam family protein	2	-	-	CP076693_S103EC
P56EC	1113348-1113346	1113346	1113348	R	KQ261_05440	KQ261_05445	230	-1	cold shock-like protein CspH	53	1	cold shock protein CspG	1	cspH	cspG	CP076693_S103EC
S92EC	1152041-1152033	1152033	1152041	R	KQ261_05620	KQ261_05620	516	-1	poly-beta-1,6 N-acetyl-D-glucosamine export porin PgaA	1916	-1	poly-beta-1,6 N-acetyl-D-glucosamine export porin PgaA	1	pgaA	pgaA	CP076693_S103EC
S94EC	1152663-1152656	1152656	1152663	R	KQ261_05620	KQ261_05625	107	-1	poly-beta-1,6 N-acetyl-D-glucosamine export porin PgaA	471	1	GGDEF domain-containing protein	1	pgaA	dgcT	CP076693_S103EC
S92EC	1262937-1262944	1262937	1262944	F	KQ261_06230	KQ261_06230	4122	1	inverse autotransporter beta-barrel domain-containing protein	151	1	inverse autotransporter beta-barrel domain-containing protein	1	-	-	CP076693_S103EC
S100EC	1267585-1267596	1267585	1267596	F	KQ261_06235	KQ261_06235	554	-1	alpha/beta hydrolase	501	-1	alpha/beta hydrolase	1	-	-	CP076693_S103EC
IR18E	1347007-1346998	1346998	1347007	R	KQ261_06705	KQ261_06705	1223	1	retron Ec67 family RNA-directed DNA polymerase/endonuclease	544	1	retron Ec67 family RNA-directed DNA polymerase/endonuclease	1	-	-	CP076693_S103EC
S117EC	1508843-1508853	1508843	1508853	F	KQ261_07590	KQ261_07595	35	1	HTH-type transcriptional regulator CysB	273	1	YmiA family putative membrane protein	1	cysB	ymiA	CP076693_S103EC
S102EC	1517403-1517384	1517384	1517403	R	KQ261_07645	KQ261_07650	93	-1	osmotically-inducible lipoprotein OsmB	156	-1	DeoR/GlpR family DNA-binding transcription regulator	2	osmB	yciT	CP076693_S103EC
S112EC	1517403-1517384	1517384	1517403	R	KQ261_07645	KQ261_07650	93	-1	osmotically-inducible lipoprotein OsmB	156	-1	DeoR/GlpR family DNA-binding transcription regulator	2	osmB	yciT	CP076693_S103EC
S10EC	1517443-1517434	1517434	1517443	R	KQ261_07645	KQ261_07650	143	-1	osmotically-inducible lipoprotein OsmB	116	-1	DeoR/GlpR family DNA-binding transcription regulator	2	osmB	yciT	CP076693_S103EC
S12EC	1517443-1517434	1517434	1517443	R	KQ261_07645	KQ261_07650	143	-1	osmotically-inducible lipoprotein OsmB	116	-1	DeoR/GlpR family DNA-binding transcription regulator	2	osmB	yciT	CP076693_S103EC
S6EC	1565731-1565724	1565724	1565731	R	KQ261_07880	KQ261_07880	117	1	DNA-binding transcriptional regulator PgrR	790	1	DNA-binding transcriptional regulator PgrR	1	pgrR	pgrR	CP076693_S103EC
P146EC	1584394-1584407	1584394	1584407	F	KQ261_07975	KQ261_07980	12	-1	metal ABC transporter permease	63	-1	universal stress protein UspF	1	-	uspF	CP076693_S103EC
HVR83	1584751-1584760	1584751	1584760	F	KQ261_07980	KQ261_07980	154	-1	universal stress protein UspF	290	-1	universal stress protein UspF	1	uspF	uspF	CP076693_S103EC
S94EC	1586136-1586141	1586136	1586141	F	KQ261_07985	KQ261_07985	43	-1	porin OmpN	1096	-1	porin OmpN	1	ompN	ompN	CP076693_S103EC
P53EC	1594845-1594852	1594845	1594852	F	KQ261_08010	KQ261_08010	130	1	YdbH family protein	2517	1	YdbH family protein	1	ydbH	ydbH	CP076693_S103EC
S116EC	1602711-1602713	1602711	1602713	F	KQ261_08035	KQ261_08035	2374	1	EntS/YbdA MFS transporter	6145	1	EntS/YbdA MFS transporter	1	-	-	CP076693_S103EC
S128EC	1689501-1689492	1689492	1689501	R	KQ261_08410	KQ261_08415	32	-1	fimbrial biogenesis outer membrane usher protein	0	-1	fimbria/pilus periplasmic chaperone	1	-	-	CP076693_S103EC
S112EC	1691646-1691655	1691646	1691655	F	KQ261_08420	KQ261_08425	509	-1	type 1 fimbrial major subunit FimA	392	-1	type II toxin-antitoxin system serine/threonine protein kinase toxin HipA	1	fimA	hipA	CP076693_S103EC
S31EC	1721422-1721415	1721415	1721422	R	KQ261_08590	KQ261_08590	679	-1	YnfC family lipoprotein	39	-1	YnfC family lipoprotein	1	ynfC	ynfC	CP076693_S103EC
S102EC	1724139-1724109	1724109	1724139	R	KQ261_08600	KQ261_08600	1023	1	dimethyl sulfoxide reductase subunit A	1434	1	dimethyl sulfoxide reductase subunit A	3	ynfE	ynfE	CP076693_S103EC
S110EC	1724139-1724109	1724109	1724139	R	KQ261_08600	KQ261_08600	1023	1	dimethyl sulfoxide reductase subunit A	1434	1	dimethyl sulfoxide reductase subunit A	3	ynfE	ynfE	CP076693_S103EC
S112EC	1724139-1724109	1724109	1724139	R	KQ261_08600	KQ261_08600	1023	1	dimethyl sulfoxide reductase subunit A	1434	1	dimethyl sulfoxide reductase subunit A	3	ynfE	ynfE	CP076693_S103EC
IR18E	1833444-1833453	1833444	1833453	F	KQ261_09155	KQ261_09155	1010	1	MFS transporter	265	1	MFS transporter	1	ydiN	ydiN	CP076693_S103EC
MS2493	2012170-2012176	2012170	2012176	F	KQ261_10065	KQ261_10070	218	-1	NapC/NirT family cytochrome c	163	-1	copper homeostasis protein CutC	1	torY	cutC	CP076693_S103EC
HVM3017	2030164-2030287	2030164	2030287	F	KQ261_10155	KQ261_10160	267	-1	flagellar transcriptional regulator FlhD	389	1	universal stress protein UspC	1	flhD	uspC	CP076693_S103EC
S108EC	2048203-2048194	2048194	2048203	R	KQ261_10265	KQ261_10265	1329	-1	phage tail sheath subtilisin-like domain-containing protein	183	-1	phage tail sheath subtilisin-like domain-containing protein	1	-	-	CP076693_S103EC
S127EC	2071780-2071789	2071780	2071789	F	KQ261_10425	KQ261_10430	295	1	hypothetical protein	158	-1	lysogenic protein	1	-	-	CP076693_S103EC
S100EC	2131592-2131792	2131592	2131792	F	KQ261_10800	KQ261_10805	148	1	IS6-like element IS26 family transposase	14	1	IS6 family transposase	2	-	-	CP076693_S103EC
S5EC	2131592-2131792	2131592	2131792	F	KQ261_10800	KQ261_10805	148	1	IS6-like element IS26 family transposase	14	1	IS6 family transposase	2	-	-	CP076693_S103EC
S112EC	2191593-2191588	2191588	2191593	R	KQ261_11190	KQ261_11190	153	1	DUF4224 domain-containing protein	56	1	DUF4224 domain-containing protein	1	-	-	CP076693_S103EC
S120EC	2228310-2228302	2228302	2228310	R	KQ261_11285	KQ261_11285	790	-1	glycosyltransferase family 9 protein	271	-1	glycosyltransferase family 9 protein	8	-	-	CP076693_S103EC
S26EC	2228310-2228302	2228302	2228310	R	KQ261_11285	KQ261_11285	790	-1	glycosyltransferase family 9 protein	271	-1	glycosyltransferase family 9 protein	8	-	-	CP076693_S103EC
S2EC	2228310-2228302	2228302	2228310	R	KQ261_11285	KQ261_11285	790	-1	glycosyltransferase family 9 protein	271	-1	glycosyltransferase family 9 protein	8	-	-	CP076693_S103EC
S31EC	2228310-2228302	2228302	2228310	R	KQ261_11285	KQ261_11285	790	-1	glycosyltransferase family 9 protein	271	-1	glycosyltransferase family 9 protein	8	-	-	CP076693_S103EC
S34EC	2228310-2228302	2228302	2228310	R	KQ261_11285	KQ261_11285	790	-1	glycosyltransferase family 9 protein	271	-1	glycosyltransferase family 9 protein	8	-	-	CP076693_S103EC
S37EC	2228310-2228302	2228302	2228310	R	KQ261_11285	KQ261_11285	790	-1	glycosyltransferase family 9 protein	271	-1	glycosyltransferase family 9 protein	8	-	-	CP076693_S103EC
S5EC	2228310-2228302	2228302	2228310	R	KQ261_11285	KQ261_11285	790	-1	glycosyltransferase family 9 protein	271	-1	glycosyltransferase family 9 protein	8	-	-	CP076693_S103EC
S94EC	2228310-2228302	2228302	2228310	R	KQ261_11285	KQ261_11285	790	-1	glycosyltransferase family 9 protein	271	-1	glycosyltransferase family 9 protein	8	-	-	CP076693_S103EC
P53EC	2242407-2242411	2242407	2242411	F	KQ261_11350	KQ261_11355	878	-1	bifunctional adenosylcobinamide kinase/adenosylcobinamide-phosphate guanylyltransferase	789	1	TonB-dependent receptor	1	cobU	-	CP076693_S103EC
S92EC	2247802-2247793	2247793	2247802	R	KQ261_11365	KQ261_11370	222	-1	phosphoadenosine phosphosulfate reductase	807	1	PIG-L family deacetylase	1	-	-	CP076693_S103EC
S26EC	2247833-2247824	2247824	2247833	R	KQ261_11365	KQ261_11370	253	-1	phosphoadenosine phosphosulfate reductase	776	1	PIG-L family deacetylase	1	-	-	CP076693_S103EC
S110EC	2248430-2248445	2248430	2248445	F	KQ261_11365	KQ261_11370	859	-1	phosphoadenosine phosphosulfate reductase	164	1	PIG-L family deacetylase	2	-	-	CP076693_S103EC
S112EC	2248430-2248445	2248430	2248445	F	KQ261_11365	KQ261_11370	859	-1	phosphoadenosine phosphosulfate reductase	164	1	PIG-L family deacetylase	2	-	-	CP076693_S103EC
S10EC	2308171-2308161	2308161	2308171	R	KQ261_11730	KQ261_11730	787	-1	LPS O-antigen chain length determinant protein WzzB	201	-1	LPS O-antigen chain length determinant protein WzzB	2	wzzB	wzzB	CP076693_S103EC
S12EC	2308171-2308161	2308161	2308171	R	KQ261_11730	KQ261_11730	787	-1	LPS O-antigen chain length determinant protein WzzB	201	-1	LPS O-antigen chain length determinant protein WzzB	2	wzzB	wzzB	CP076693_S103EC
S2EC	2310411-2310420	2310411	2310420	F	KQ261_11735	KQ261_11740	151	-1	UDP-glucose 6-dehydrogenase	86	-1	NADP-dependent phosphogluconate dehydrogenase	1	ugd	gndA	CP076693_S103EC
HVM2044	2310443-2310428	2310428	2310443	R	KQ261_11735	KQ261_11740	168	-1	UDP-glucose 6-dehydrogenase	63	-1	NADP-dependent phosphogluconate dehydrogenase	4	ugd	gndA	CP076693_S103EC
HVM2289	2310443-2310428	2310428	2310443	R	KQ261_11735	KQ261_11740	168	-1	UDP-glucose 6-dehydrogenase	63	-1	NADP-dependent phosphogluconate dehydrogenase	4	ugd	gndA	CP076693_S103EC
HVM277	2310443-2310428	2310428	2310443	R	KQ261_11735	KQ261_11740	168	-1	UDP-glucose 6-dehydrogenase	63	-1	NADP-dependent phosphogluconate dehydrogenase	4	ugd	gndA	CP076693_S103EC
HVM52	2310443-2310428	2310428	2310443	R	KQ261_11735	KQ261_11740	168	-1	UDP-glucose 6-dehydrogenase	63	-1	NADP-dependent phosphogluconate dehydrogenase	4	ugd	gndA	CP076693_S103EC
S26EC	2321262-2321271	2321262	2321271	F	KQ261_11790	KQ261_11790	315	-1	dTDP-4-dehydrorhamnose reductase	594	-1	dTDP-4-dehydrorhamnose reductase	1	rfbD	rfbD	CP076693_S103EC
P189EC	2339144-2339138	2339138	2339144	R	KQ261_11865	KQ261_11865	308	-1	colanic acid biosynthesis glycosyltransferase WcaE	445	-1	colanic acid biosynthesis glycosyltransferase WcaE	1	wcaE	wcaE	CP076693_S103EC
P50EC	2394873-2394864	2394864	2394873	R	KQ261_12105	KQ261_12110	33	1	Ni(II)/Co(II) efflux transporter accessory subunit RcnB	39	-1	putative fimbrial-like adhesin protein	1	rcnB	yehA	CP076693_S103EC
HVM1619	2395611-2395306	2395306	2395611	R	KQ261_12110	KQ261_12110	641	-1	putative fimbrial-like adhesin protein	699	-1	putative fimbrial-like adhesin protein	12	yehA	yehA	CP076693_S103EC
HVM1997	2395611-2395306	2395306	2395611	R	KQ261_12110	KQ261_12110	641	-1	putative fimbrial-like adhesin protein	699	-1	putative fimbrial-like adhesin protein	12	yehA	yehA	CP076693_S103EC
HVM834	2395611-2395306	2395306	2395611	R	KQ261_12110	KQ261_12110	641	-1	putative fimbrial-like adhesin protein	699	-1	putative fimbrial-like adhesin protein	12	yehA	yehA	CP076693_S103EC
S101EC	2395611-2395306	2395306	2395611	R	KQ261_12110	KQ261_12110	641	-1	putative fimbrial-like adhesin protein	699	-1	putative fimbrial-like adhesin protein	12	yehA	yehA	CP076693_S103EC
S10EC	2395611-2395306	2395306	2395611	R	KQ261_12110	KQ261_12110	641	-1	putative fimbrial-like adhesin protein	699	-1	putative fimbrial-like adhesin protein	12	yehA	yehA	CP076693_S103EC
S127EC	2395611-2395306	2395306	2395611	R	KQ261_12110	KQ261_12110	641	-1	putative fimbrial-like adhesin protein	699	-1	putative fimbrial-like adhesin protein	12	yehA	yehA	CP076693_S103EC
S12EC	2395611-2395306	2395306	2395611	R	KQ261_12110	KQ261_12110	641	-1	putative fimbrial-like adhesin protein	699	-1	putative fimbrial-like adhesin protein	12	yehA	yehA	CP076693_S103EC
S134EC	2395611-2395306	2395306	2395611	R	KQ261_12110	KQ261_12110	641	-1	putative fimbrial-like adhesin protein	699	-1	putative fimbrial-like adhesin protein	12	yehA	yehA	CP076693_S103EC
S39EC	2395611-2395306	2395306	2395611	R	KQ261_12110	KQ261_12110	641	-1	putative fimbrial-like adhesin protein	699	-1	putative fimbrial-like adhesin protein	12	yehA	yehA	CP076693_S103EC
S43EC	2395611-2395306	2395306	2395611	R	KQ261_12110	KQ261_12110	641	-1	putative fimbrial-like adhesin protein	699	-1	putative fimbrial-like adhesin protein	12	yehA	yehA	CP076693_S103EC
S47EC	2395611-2395306	2395306	2395611	R	KQ261_12110	KQ261_12110	641	-1	putative fimbrial-like adhesin protein	699	-1	putative fimbrial-like adhesin protein	12	yehA	yehA	CP076693_S103EC
S53EC	2395611-2395306	2395306	2395611	R	KQ261_12110	KQ261_12110	641	-1	putative fimbrial-like adhesin protein	699	-1	putative fimbrial-like adhesin protein	12	yehA	yehA	CP076693_S103EC
HVM826	2466066-2466075	2466066	2466075	F	KQ261_12385	KQ261_12385	468	1	transcriptional regulator YeiL	240	1	transcriptional regulator YeiL	1	yeiL	yeiL	CP076693_S103EC
S1EC	2497787-2497790	2497787	2497790	F	KQ261_12525	KQ261_12525	105	-1	autotransporter outer membrane beta-barrel domain-containing protein	842	-1	autotransporter outer membrane beta-barrel domain-containing protein	1	-	-	CP076693_S103EC
S100EC	2530242-2530242	2530242	2530242	F	KQ261_12670	KQ261_12675	2	1	acetoacetate metabolism transcriptional regulator AtoC	193	1	acetate CoA-transferase subunit alpha	1	atoC	atoD	CP076693_S103EC
S135EC	2609964-2609955	2609955	2609964	R	KQ261_12995	KQ261_13000	473	-1	transcriptional regulator LrhA	437	1	alanine transaminase AlaA	1	lrhA	alaA	CP076693_S103EC
S102EC	2624098-2624103	2624098	2624103	F	KQ261_13060	KQ261_13060	11	1	GSH-dependent disulfide bond oxidoreductase	642	1	GSH-dependent disulfide bond oxidoreductase	1	yfcG	yfcG	CP076693_S103EC
HVR83	2636479-2636470	2636470	2636479	R	KQ261_13130	KQ261_13130	318	-1	DedA family protein	351	-1	DedA family protein	1	dedA	dedA	CP076693_S103EC
S120EC	2656668-2656698	2656668	2656698	F	KQ261_13230	KQ261_13230	350	-1	fimbrial biogenesis outer membrane usher protein	2329	-1	fimbrial biogenesis outer membrane usher protein	7	-	-	CP076693_S103EC
S26EC	2656668-2656698	2656668	2656698	F	KQ261_13230	KQ261_13230	350	-1	fimbrial biogenesis outer membrane usher protein	2329	-1	fimbrial biogenesis outer membrane usher protein	7	-	-	CP076693_S103EC
S2EC	2656668-2656698	2656668	2656698	F	KQ261_13230	KQ261_13230	350	-1	fimbrial biogenesis outer membrane usher protein	2329	-1	fimbrial biogenesis outer membrane usher protein	7	-	-	CP076693_S103EC
S31EC	2656668-2656698	2656668	2656698	F	KQ261_13230	KQ261_13230	350	-1	fimbrial biogenesis outer membrane usher protein	2329	-1	fimbrial biogenesis outer membrane usher protein	7	-	-	CP076693_S103EC
S34EC	2656668-2656698	2656668	2656698	F	KQ261_13230	KQ261_13230	350	-1	fimbrial biogenesis outer membrane usher protein	2329	-1	fimbrial biogenesis outer membrane usher protein	7	-	-	CP076693_S103EC
S37EC	2656668-2656698	2656668	2656698	F	KQ261_13230	KQ261_13230	350	-1	fimbrial biogenesis outer membrane usher protein	2329	-1	fimbrial biogenesis outer membrane usher protein	7	-	-	CP076693_S103EC
S5EC	2656668-2656698	2656668	2656698	F	KQ261_13230	KQ261_13230	350	-1	fimbrial biogenesis outer membrane usher protein	2329	-1	fimbrial biogenesis outer membrane usher protein	7	-	-	CP076693_S103EC
P189EC	2668788-2668779	2668779	2668788	R	KQ261_13285	KQ261_13285	223	-1	sce7725 family protein	737	-1	sce7725 family protein	1	-	-	CP076693_S103EC
S120EC	2683419-2683410	2683410	2683419	R	KQ261_13355	KQ261_13355	17	-1	multidrug efflux MFS transporter permease subunit EmrY	1531	-1	multidrug efflux MFS transporter permease subunit EmrY	1	emrY	emrY	CP076693_S103EC
P146EC	2686986-2686979	2686979	2686986	R	KQ261_13370	KQ261_13370	2239	1	acid-sensing system histidine kinase EvgS	1362	1	acid-sensing system histidine kinase EvgS	1	evgS	evgS	CP076693_S103EC
S5EC	2751881-2751890	2751881	2751890	F	KQ261_13705	KQ261_13705	372	-1	ethanolamine utilization microcompartment protein EutK	138	-1	ethanolamine utilization microcompartment protein EutK	1	eutK	eutK	CP076693_S103EC
HVM5	2831536-2831527	2831527	2831536	R	KQ261_14025	KQ261_14025	321	-1	bifunctional tRNA (adenosine(37)-C2)-methyltransferase TrmG/ribosomal RNA large subunit methyltransferase RlmN	843	-1	bifunctional tRNA (adenosine(37)-C2)-methyltransferase TrmG/ribosomal RNA large subunit methyltransferase RlmN	1	rlmN	rlmN	CP076693_S103EC
S37EC	2956049-2956041	2956041	2956049	R	KQ261_14605	KQ261_14605	789	1	GABA permease	620	1	GABA permease	1	gabP	gabP	CP076693_S103EC
P146EC	2971477-2971468	2971468	2971477	R	KQ261_14695	KQ261_14695	69	1	L-valine exporter subunit YgaZ	678	1	L-valine exporter subunit YgaZ	1	ygaZ	ygaZ	CP076693_S103EC
S92EC	3039433-3039426	3039426	3039433	R	KQ261_15075	KQ261_15080	66	-1	sulfate adenylyltransferase subunit CysD	178	1	alkaline phosphatase isozyme conversion aminopeptidase	1	cysD	iap	CP076693_S103EC
P56EC	3054433-3054426	3054426	3054433	R	KQ261_15150	KQ261_15150	1057	1	MFS transporter	228	1	MFS transporter	1	yqcE	yqcE	CP076693_S103EC
P189EC	3121516-3121519	3121516	3121519	F	KQ261_15420	KQ261_15425	367	1	hypothetical protein	93	1	type VI secretion system tip protein VgrG	1	-	vgrG	CP076693_S103EC
S37EC	3127003-3126993	3126993	3127003	R	KQ261_15440	KQ261_15440	258	1	DUF2235 domain-containing protein	1621	1	DUF2235 domain-containing protein	1	-	-	CP076693_S103EC
P53EC	3149947-3149956	3149947	3149956	F	KQ261_15535	KQ261_15535	589	-1	PatB family C-S lyase	596	-1	PatB family C-S lyase	1	-	-	CP076693_S103EC
P56EC	3189880-3189886	3189880	3189886	F	KQ261_15680	KQ261_15685	261	-1	5-dehydro-4-deoxy-D-glucuronate isomerase	19	-1	acetyl-CoA C-acetyltransferase	1	kduI	yqeF	CP076693_S103EC
S115EC	3191706-3191713	3191706	3191713	F	KQ261_15690	KQ261_15690	865	1	amino acid permease	372	1	amino acid permease	1	yqeG	yqeG	CP076693_S103EC
S2EC	3193977-3193986	3193977	3193986	F	KQ261_15700	KQ261_15705	182	-1	peptidoglycan DD-metalloendopeptidase family protein	222	1	xanthine dehydrogenase molybdenum-binding subunit XdhA	1	ygeR	xdhA	CP076693_S103EC
CP076693_S103EC	3310209-3311012	3310209	3311012	F	KQ261_16265	KQ261_16275	447	1	tetratricopeptide repeat protein	443	-1	HTH-type transcriptional regulator PapX	83	-	papX	CP076693_S103EC
B36EC	3310209-3311012	3310209	3311012	F	KQ261_16265	KQ261_16275	447	1	tetratricopeptide repeat protein	443	-1	HTH-type transcriptional regulator PapX	83	-	papX	CP076693_S103EC
HVM1147	3310209-3311012	3310209	3311012	F	KQ261_16265	KQ261_16275	447	1	tetratricopeptide repeat protein	443	-1	HTH-type transcriptional regulator PapX	83	-	papX	CP076693_S103EC
HVM1299	3310209-3311012	3310209	3311012	F	KQ261_16265	KQ261_16275	447	1	tetratricopeptide repeat protein	443	-1	HTH-type transcriptional regulator PapX	83	-	papX	CP076693_S103EC
HVM1619	3310209-3311012	3310209	3311012	F	KQ261_16265	KQ261_16275	447	1	tetratricopeptide repeat protein	443	-1	HTH-type transcriptional regulator PapX	83	-	papX	CP076693_S103EC
HVM1997	3310209-3311012	3310209	3311012	F	KQ261_16265	KQ261_16275	447	1	tetratricopeptide repeat protein	443	-1	HTH-type transcriptional regulator PapX	83	-	papX	CP076693_S103EC
HVM3017	3310209-3311012	3310209	3311012	F	KQ261_16265	KQ261_16275	447	1	tetratricopeptide repeat protein	443	-1	HTH-type transcriptional regulator PapX	83	-	papX	CP076693_S103EC
HVM3189	3310209-3311012	3310209	3311012	F	KQ261_16265	KQ261_16275	447	1	tetratricopeptide repeat protein	443	-1	HTH-type transcriptional regulator PapX	83	-	papX	CP076693_S103EC
HVM5	3310209-3311012	3310209	3311012	F	KQ261_16265	KQ261_16275	447	1	tetratricopeptide repeat protein	443	-1	HTH-type transcriptional regulator PapX	83	-	papX	CP076693_S103EC
HVM826	3310209-3311012	3310209	3311012	F	KQ261_16265	KQ261_16275	447	1	tetratricopeptide repeat protein	443	-1	HTH-type transcriptional regulator PapX	83	-	papX	CP076693_S103EC
HVM834	3310209-3311012	3310209	3311012	F	KQ261_16265	KQ261_16275	447	1	tetratricopeptide repeat protein	443	-1	HTH-type transcriptional regulator PapX	83	-	papX	CP076693_S103EC
HVR2496	3310209-3311012	3310209	3311012	F	KQ261_16265	KQ261_16275	447	1	tetratricopeptide repeat protein	443	-1	HTH-type transcriptional regulator PapX	83	-	papX	CP076693_S103EC
HVR83	3310209-3311012	3310209	3311012	F	KQ261_16265	KQ261_16275	447	1	tetratricopeptide repeat protein	443	-1	HTH-type transcriptional regulator PapX	83	-	papX	CP076693_S103EC
IR18E	3310209-3311012	3310209	3311012	F	KQ261_16265	KQ261_16275	447	1	tetratricopeptide repeat protein	443	-1	HTH-type transcriptional regulator PapX	83	-	papX	CP076693_S103EC
IR49	3310209-3311012	3310209	3311012	F	KQ261_16265	KQ261_16275	447	1	tetratricopeptide repeat protein	443	-1	HTH-type transcriptional regulator PapX	83	-	papX	CP076693_S103EC
IR65	3310209-3311012	3310209	3311012	F	KQ261_16265	KQ261_16275	447	1	tetratricopeptide repeat protein	443	-1	HTH-type transcriptional regulator PapX	83	-	papX	CP076693_S103EC
MS2481	3310209-3311012	3310209	3311012	F	KQ261_16265	KQ261_16275	447	1	tetratricopeptide repeat protein	443	-1	HTH-type transcriptional regulator PapX	83	-	papX	CP076693_S103EC
MS2493	3310209-3311012	3310209	3311012	F	KQ261_16265	KQ261_16275	447	1	tetratricopeptide repeat protein	443	-1	HTH-type transcriptional regulator PapX	83	-	papX	CP076693_S103EC
P146EC	3310209-3311012	3310209	3311012	F	KQ261_16265	KQ261_16275	447	1	tetratricopeptide repeat protein	443	-1	HTH-type transcriptional regulator PapX	83	-	papX	CP076693_S103EC
P189EC	3310209-3311012	3310209	3311012	F	KQ261_16265	KQ261_16275	447	1	tetratricopeptide repeat protein	443	-1	HTH-type transcriptional regulator PapX	83	-	papX	CP076693_S103EC
P50EC	3310209-3311012	3310209	3311012	F	KQ261_16265	KQ261_16275	447	1	tetratricopeptide repeat protein	443	-1	HTH-type transcriptional regulator PapX	83	-	papX	CP076693_S103EC
P53EC	3310209-3311012	3310209	3311012	F	KQ261_16265	KQ261_16275	447	1	tetratricopeptide repeat protein	443	-1	HTH-type transcriptional regulator PapX	83	-	papX	CP076693_S103EC
P56EC	3310209-3311012	3310209	3311012	F	KQ261_16265	KQ261_16275	447	1	tetratricopeptide repeat protein	443	-1	HTH-type transcriptional regulator PapX	83	-	papX	CP076693_S103EC
S100EC	3310209-3311012	3310209	3311012	F	KQ261_16265	KQ261_16275	447	1	tetratricopeptide repeat protein	443	-1	HTH-type transcriptional regulator PapX	83	-	papX	CP076693_S103EC
S101EC	3310209-3311012	3310209	3311012	F	KQ261_16265	KQ261_16275	447	1	tetratricopeptide repeat protein	443	-1	HTH-type transcriptional regulator PapX	83	-	papX	CP076693_S103EC
S102EC	3310209-3311012	3310209	3311012	F	KQ261_16265	KQ261_16275	447	1	tetratricopeptide repeat protein	443	-1	HTH-type transcriptional regulator PapX	83	-	papX	CP076693_S103EC
S103EC	3310209-3311012	3310209	3311012	F	KQ261_16265	KQ261_16275	447	1	tetratricopeptide repeat protein	443	-1	HTH-type transcriptional regulator PapX	83	-	papX	CP076693_S103EC
S104EC	3310209-3311012	3310209	3311012	F	KQ261_16265	KQ261_16275	447	1	tetratricopeptide repeat protein	443	-1	HTH-type transcriptional regulator PapX	83	-	papX	CP076693_S103EC
S105EC	3310209-3311012	3310209	3311012	F	KQ261_16265	KQ261_16275	447	1	tetratricopeptide repeat protein	443	-1	HTH-type transcriptional regulator PapX	83	-	papX	CP076693_S103EC
S107EC	3310209-3311012	3310209	3311012	F	KQ261_16265	KQ261_16275	447	1	tetratricopeptide repeat protein	443	-1	HTH-type transcriptional regulator PapX	83	-	papX	CP076693_S103EC
S108EC	3310209-3311012	3310209	3311012	F	KQ261_16265	KQ261_16275	447	1	tetratricopeptide repeat protein	443	-1	HTH-type transcriptional regulator PapX	83	-	papX	CP076693_S103EC
S109EC	3310209-3311012	3310209	3311012	F	KQ261_16265	KQ261_16275	447	1	tetratricopeptide repeat protein	443	-1	HTH-type transcriptional regulator PapX	83	-	papX	CP076693_S103EC
S10EC	3310209-3311012	3310209	3311012	F	KQ261_16265	KQ261_16275	447	1	tetratricopeptide repeat protein	443	-1	HTH-type transcriptional regulator PapX	83	-	papX	CP076693_S103EC
S110EC	3310209-3311012	3310209	3311012	F	KQ261_16265	KQ261_16275	447	1	tetratricopeptide repeat protein	443	-1	HTH-type transcriptional regulator PapX	83	-	papX	CP076693_S103EC
S111EC	3310209-3311012	3310209	3311012	F	KQ261_16265	KQ261_16275	447	1	tetratricopeptide repeat protein	443	-1	HTH-type transcriptional regulator PapX	83	-	papX	CP076693_S103EC
S112EC	3310209-3311012	3310209	3311012	F	KQ261_16265	KQ261_16275	447	1	tetratricopeptide repeat protein	443	-1	HTH-type transcriptional regulator PapX	83	-	papX	CP076693_S103EC
S113EC	3310209-3311012	3310209	3311012	F	KQ261_16265	KQ261_16275	447	1	tetratricopeptide repeat protein	443	-1	HTH-type transcriptional regulator PapX	83	-	papX	CP076693_S103EC
S114EC	3310209-3311012	3310209	3311012	F	KQ261_16265	KQ261_16275	447	1	tetratricopeptide repeat protein	443	-1	HTH-type transcriptional regulator PapX	83	-	papX	CP076693_S103EC
S115EC	3310209-3311012	3310209	3311012	F	KQ261_16265	KQ261_16275	447	1	tetratricopeptide repeat protein	443	-1	HTH-type transcriptional regulator PapX	83	-	papX	CP076693_S103EC
S116EC	3310209-3311012	3310209	3311012	F	KQ261_16265	KQ261_16275	447	1	tetratricopeptide repeat protein	443	-1	HTH-type transcriptional regulator PapX	83	-	papX	CP076693_S103EC
S117EC	3310209-3311012	3310209	3311012	F	KQ261_16265	KQ261_16275	447	1	tetratricopeptide repeat protein	443	-1	HTH-type transcriptional regulator PapX	83	-	papX	CP076693_S103EC
S118EC	3310209-3311012	3310209	3311012	F	KQ261_16265	KQ261_16275	447	1	tetratricopeptide repeat protein	443	-1	HTH-type transcriptional regulator PapX	83	-	papX	CP076693_S103EC
S119EC	3310209-3311012	3310209	3311012	F	KQ261_16265	KQ261_16275	447	1	tetratricopeptide repeat protein	443	-1	HTH-type transcriptional regulator PapX	83	-	papX	CP076693_S103EC
S11EC	3310209-3311012	3310209	3311012	F	KQ261_16265	KQ261_16275	447	1	tetratricopeptide repeat protein	443	-1	HTH-type transcriptional regulator PapX	83	-	papX	CP076693_S103EC
S120EC	3310209-3311012	3310209	3311012	F	KQ261_16265	KQ261_16275	447	1	tetratricopeptide repeat protein	443	-1	HTH-type transcriptional regulator PapX	83	-	papX	CP076693_S103EC
S121EC	3310209-3311012	3310209	3311012	F	KQ261_16265	KQ261_16275	447	1	tetratricopeptide repeat protein	443	-1	HTH-type transcriptional regulator PapX	83	-	papX	CP076693_S103EC
S123EC	3310209-3311012	3310209	3311012	F	KQ261_16265	KQ261_16275	447	1	tetratricopeptide repeat protein	443	-1	HTH-type transcriptional regulator PapX	83	-	papX	CP076693_S103EC
S125EC	3310209-3311012	3310209	3311012	F	KQ261_16265	KQ261_16275	447	1	tetratricopeptide repeat protein	443	-1	HTH-type transcriptional regulator PapX	83	-	papX	CP076693_S103EC
S126EC	3310209-3311012	3310209	3311012	F	KQ261_16265	KQ261_16275	447	1	tetratricopeptide repeat protein	443	-1	HTH-type transcriptional regulator PapX	83	-	papX	CP076693_S103EC
S127EC	3310209-3311012	3310209	3311012	F	KQ261_16265	KQ261_16275	447	1	tetratricopeptide repeat protein	443	-1	HTH-type transcriptional regulator PapX	83	-	papX	CP076693_S103EC
S129EC	3310209-3311012	3310209	3311012	F	KQ261_16265	KQ261_16275	447	1	tetratricopeptide repeat protein	443	-1	HTH-type transcriptional regulator PapX	83	-	papX	CP076693_S103EC
S12EC	3310209-3311012	3310209	3311012	F	KQ261_16265	KQ261_16275	447	1	tetratricopeptide repeat protein	443	-1	HTH-type transcriptional regulator PapX	83	-	papX	CP076693_S103EC
S130EC	3310209-3311012	3310209	3311012	F	KQ261_16265	KQ261_16275	447	1	tetratricopeptide repeat protein	443	-1	HTH-type transcriptional regulator PapX	83	-	papX	CP076693_S103EC
S131EC	3310209-3311012	3310209	3311012	F	KQ261_16265	KQ261_16275	447	1	tetratricopeptide repeat protein	443	-1	HTH-type transcriptional regulator PapX	83	-	papX	CP076693_S103EC
S132EC	3310209-3311012	3310209	3311012	F	KQ261_16265	KQ261_16275	447	1	tetratricopeptide repeat protein	443	-1	HTH-type transcriptional regulator PapX	83	-	papX	CP076693_S103EC
S133EC	3310209-3311012	3310209	3311012	F	KQ261_16265	KQ261_16275	447	1	tetratricopeptide repeat protein	443	-1	HTH-type transcriptional regulator PapX	83	-	papX	CP076693_S103EC
S134EC	3310209-3311012	3310209	3311012	F	KQ261_16265	KQ261_16275	447	1	tetratricopeptide repeat protein	443	-1	HTH-type transcriptional regulator PapX	83	-	papX	CP076693_S103EC
S135EC	3310209-3311012	3310209	3311012	F	KQ261_16265	KQ261_16275	447	1	tetratricopeptide repeat protein	443	-1	HTH-type transcriptional regulator PapX	83	-	papX	CP076693_S103EC
S15EC	3310209-3311012	3310209	3311012	F	KQ261_16265	KQ261_16275	447	1	tetratricopeptide repeat protein	443	-1	HTH-type transcriptional regulator PapX	83	-	papX	CP076693_S103EC
S19EC	3310209-3311012	3310209	3311012	F	KQ261_16265	KQ261_16275	447	1	tetratricopeptide repeat protein	443	-1	HTH-type transcriptional regulator PapX	83	-	papX	CP076693_S103EC
S1EC	3310209-3311012	3310209	3311012	F	KQ261_16265	KQ261_16275	447	1	tetratricopeptide repeat protein	443	-1	HTH-type transcriptional regulator PapX	83	-	papX	CP076693_S103EC
S21EC	3310209-3311012	3310209	3311012	F	KQ261_16265	KQ261_16275	447	1	tetratricopeptide repeat protein	443	-1	HTH-type transcriptional regulator PapX	83	-	papX	CP076693_S103EC
S22EC	3310209-3311012	3310209	3311012	F	KQ261_16265	KQ261_16275	447	1	tetratricopeptide repeat protein	443	-1	HTH-type transcriptional regulator PapX	83	-	papX	CP076693_S103EC
S24EC	3310209-3311012	3310209	3311012	F	KQ261_16265	KQ261_16275	447	1	tetratricopeptide repeat protein	443	-1	HTH-type transcriptional regulator PapX	83	-	papX	CP076693_S103EC
S30EC	3310209-3311012	3310209	3311012	F	KQ261_16265	KQ261_16275	447	1	tetratricopeptide repeat protein	443	-1	HTH-type transcriptional regulator PapX	83	-	papX	CP076693_S103EC
S31EC	3310209-3311012	3310209	3311012	F	KQ261_16265	KQ261_16275	447	1	tetratricopeptide repeat protein	443	-1	HTH-type transcriptional regulator PapX	83	-	papX	CP076693_S103EC
S32EC	3310209-3311012	3310209	3311012	F	KQ261_16265	KQ261_16275	447	1	tetratricopeptide repeat protein	443	-1	HTH-type transcriptional regulator PapX	83	-	papX	CP076693_S103EC
S34EC	3310209-3311012	3310209	3311012	F	KQ261_16265	KQ261_16275	447	1	tetratricopeptide repeat protein	443	-1	HTH-type transcriptional regulator PapX	83	-	papX	CP076693_S103EC
S37EC	3310209-3311012	3310209	3311012	F	KQ261_16265	KQ261_16275	447	1	tetratricopeptide repeat protein	443	-1	HTH-type transcriptional regulator PapX	83	-	papX	CP076693_S103EC
S43EC	3310209-3311012	3310209	3311012	F	KQ261_16265	KQ261_16275	447	1	tetratricopeptide repeat protein	443	-1	HTH-type transcriptional regulator PapX	83	-	papX	CP076693_S103EC
S47EC	3310209-3311012	3310209	3311012	F	KQ261_16265	KQ261_16275	447	1	tetratricopeptide repeat protein	443	-1	HTH-type transcriptional regulator PapX	83	-	papX	CP076693_S103EC
S53EC	3310209-3311012	3310209	3311012	F	KQ261_16265	KQ261_16275	447	1	tetratricopeptide repeat protein	443	-1	HTH-type transcriptional regulator PapX	83	-	papX	CP076693_S103EC
S5EC	3310209-3311012	3310209	3311012	F	KQ261_16265	KQ261_16275	447	1	tetratricopeptide repeat protein	443	-1	HTH-type transcriptional regulator PapX	83	-	papX	CP076693_S103EC
S65EC	3310209-3311012	3310209	3311012	F	KQ261_16265	KQ261_16275	447	1	tetratricopeptide repeat protein	443	-1	HTH-type transcriptional regulator PapX	83	-	papX	CP076693_S103EC
S6EC	3310209-3311012	3310209	3311012	F	KQ261_16265	KQ261_16275	447	1	tetratricopeptide repeat protein	443	-1	HTH-type transcriptional regulator PapX	83	-	papX	CP076693_S103EC
S77EC	3310209-3311012	3310209	3311012	F	KQ261_16265	KQ261_16275	447	1	tetratricopeptide repeat protein	443	-1	HTH-type transcriptional regulator PapX	83	-	papX	CP076693_S103EC
S92EC	3310209-3311012	3310209	3311012	F	KQ261_16265	KQ261_16275	447	1	tetratricopeptide repeat protein	443	-1	HTH-type transcriptional regulator PapX	83	-	papX	CP076693_S103EC
S93EC	3310209-3311012	3310209	3311012	F	KQ261_16265	KQ261_16275	447	1	tetratricopeptide repeat protein	443	-1	HTH-type transcriptional regulator PapX	83	-	papX	CP076693_S103EC
S94EC	3310209-3311012	3310209	3311012	F	KQ261_16265	KQ261_16275	447	1	tetratricopeptide repeat protein	443	-1	HTH-type transcriptional regulator PapX	83	-	papX	CP076693_S103EC
S96EC	3310209-3311012	3310209	3311012	F	KQ261_16265	KQ261_16275	447	1	tetratricopeptide repeat protein	443	-1	HTH-type transcriptional regulator PapX	83	-	papX	CP076693_S103EC
S97EC	3310209-3311012	3310209	3311012	F	KQ261_16265	KQ261_16275	447	1	tetratricopeptide repeat protein	443	-1	HTH-type transcriptional regulator PapX	83	-	papX	CP076693_S103EC
S98EC	3310209-3311012	3310209	3311012	F	KQ261_16265	KQ261_16275	447	1	tetratricopeptide repeat protein	443	-1	HTH-type transcriptional regulator PapX	83	-	papX	CP076693_S103EC
S99EC	3310209-3311012	3310209	3311012	F	KQ261_16265	KQ261_16275	447	1	tetratricopeptide repeat protein	443	-1	HTH-type transcriptional regulator PapX	83	-	papX	CP076693_S103EC
CP076693_S103EC	3313054-3312228	3312228	3313054	R	KQ261_16275	KQ261_16285	221	-1	HTH-type transcriptional regulator PapX	50	-1	P fimbria major subunit PapA	83	papX	papA	CP076693_S103EC
B36EC	3313054-3312228	3312228	3313054	R	KQ261_16275	KQ261_16285	221	-1	HTH-type transcriptional regulator PapX	50	-1	P fimbria major subunit PapA	83	papX	papA	CP076693_S103EC
HVM1147	3313054-3312228	3312228	3313054	R	KQ261_16275	KQ261_16285	221	-1	HTH-type transcriptional regulator PapX	50	-1	P fimbria major subunit PapA	83	papX	papA	CP076693_S103EC
HVM1299	3313054-3312228	3312228	3313054	R	KQ261_16275	KQ261_16285	221	-1	HTH-type transcriptional regulator PapX	50	-1	P fimbria major subunit PapA	83	papX	papA	CP076693_S103EC
HVM1619	3313054-3312228	3312228	3313054	R	KQ261_16275	KQ261_16285	221	-1	HTH-type transcriptional regulator PapX	50	-1	P fimbria major subunit PapA	83	papX	papA	CP076693_S103EC
HVM1997	3313054-3312228	3312228	3313054	R	KQ261_16275	KQ261_16285	221	-1	HTH-type transcriptional regulator PapX	50	-1	P fimbria major subunit PapA	83	papX	papA	CP076693_S103EC
HVM3017	3313054-3312228	3312228	3313054	R	KQ261_16275	KQ261_16285	221	-1	HTH-type transcriptional regulator PapX	50	-1	P fimbria major subunit PapA	83	papX	papA	CP076693_S103EC
HVM3189	3313054-3312228	3312228	3313054	R	KQ261_16275	KQ261_16285	221	-1	HTH-type transcriptional regulator PapX	50	-1	P fimbria major subunit PapA	83	papX	papA	CP076693_S103EC
HVM5	3313054-3312228	3312228	3313054	R	KQ261_16275	KQ261_16285	221	-1	HTH-type transcriptional regulator PapX	50	-1	P fimbria major subunit PapA	83	papX	papA	CP076693_S103EC
HVM826	3313054-3312228	3312228	3313054	R	KQ261_16275	KQ261_16285	221	-1	HTH-type transcriptional regulator PapX	50	-1	P fimbria major subunit PapA	83	papX	papA	CP076693_S103EC
HVM834	3313054-3312228	3312228	3313054	R	KQ261_16275	KQ261_16285	221	-1	HTH-type transcriptional regulator PapX	50	-1	P fimbria major subunit PapA	83	papX	papA	CP076693_S103EC
HVR2496	3313054-3312228	3312228	3313054	R	KQ261_16275	KQ261_16285	221	-1	HTH-type transcriptional regulator PapX	50	-1	P fimbria major subunit PapA	83	papX	papA	CP076693_S103EC
HVR83	3313054-3312228	3312228	3313054	R	KQ261_16275	KQ261_16285	221	-1	HTH-type transcriptional regulator PapX	50	-1	P fimbria major subunit PapA	83	papX	papA	CP076693_S103EC
IR18E	3313054-3312228	3312228	3313054	R	KQ261_16275	KQ261_16285	221	-1	HTH-type transcriptional regulator PapX	50	-1	P fimbria major subunit PapA	83	papX	papA	CP076693_S103EC
IR49	3313054-3312228	3312228	3313054	R	KQ261_16275	KQ261_16285	221	-1	HTH-type transcriptional regulator PapX	50	-1	P fimbria major subunit PapA	83	papX	papA	CP076693_S103EC
IR65	3313054-3312228	3312228	3313054	R	KQ261_16275	KQ261_16285	221	-1	HTH-type transcriptional regulator PapX	50	-1	P fimbria major subunit PapA	83	papX	papA	CP076693_S103EC
MS2481	3313054-3312228	3312228	3313054	R	KQ261_16275	KQ261_16285	221	-1	HTH-type transcriptional regulator PapX	50	-1	P fimbria major subunit PapA	83	papX	papA	CP076693_S103EC
MS2493	3313054-3312228	3312228	3313054	R	KQ261_16275	KQ261_16285	221	-1	HTH-type transcriptional regulator PapX	50	-1	P fimbria major subunit PapA	83	papX	papA	CP076693_S103EC
P146EC	3313054-3312228	3312228	3313054	R	KQ261_16275	KQ261_16285	221	-1	HTH-type transcriptional regulator PapX	50	-1	P fimbria major subunit PapA	83	papX	papA	CP076693_S103EC
P189EC	3313054-3312228	3312228	3313054	R	KQ261_16275	KQ261_16285	221	-1	HTH-type transcriptional regulator PapX	50	-1	P fimbria major subunit PapA	83	papX	papA	CP076693_S103EC
P50EC	3313054-3312228	3312228	3313054	R	KQ261_16275	KQ261_16285	221	-1	HTH-type transcriptional regulator PapX	50	-1	P fimbria major subunit PapA	83	papX	papA	CP076693_S103EC
P53EC	3313054-3312228	3312228	3313054	R	KQ261_16275	KQ261_16285	221	-1	HTH-type transcriptional regulator PapX	50	-1	P fimbria major subunit PapA	83	papX	papA	CP076693_S103EC
P56EC	3313054-3312228	3312228	3313054	R	KQ261_16275	KQ261_16285	221	-1	HTH-type transcriptional regulator PapX	50	-1	P fimbria major subunit PapA	83	papX	papA	CP076693_S103EC
S100EC	3313054-3312228	3312228	3313054	R	KQ261_16275	KQ261_16285	221	-1	HTH-type transcriptional regulator PapX	50	-1	P fimbria major subunit PapA	83	papX	papA	CP076693_S103EC
S101EC	3313054-3312228	3312228	3313054	R	KQ261_16275	KQ261_16285	221	-1	HTH-type transcriptional regulator PapX	50	-1	P fimbria major subunit PapA	83	papX	papA	CP076693_S103EC
S102EC	3313054-3312228	3312228	3313054	R	KQ261_16275	KQ261_16285	221	-1	HTH-type transcriptional regulator PapX	50	-1	P fimbria major subunit PapA	83	papX	papA	CP076693_S103EC
S103EC	3313054-3312228	3312228	3313054	R	KQ261_16275	KQ261_16285	221	-1	HTH-type transcriptional regulator PapX	50	-1	P fimbria major subunit PapA	83	papX	papA	CP076693_S103EC
S104EC	3313054-3312228	3312228	3313054	R	KQ261_16275	KQ261_16285	221	-1	HTH-type transcriptional regulator PapX	50	-1	P fimbria major subunit PapA	83	papX	papA	CP076693_S103EC
S105EC	3313054-3312228	3312228	3313054	R	KQ261_16275	KQ261_16285	221	-1	HTH-type transcriptional regulator PapX	50	-1	P fimbria major subunit PapA	83	papX	papA	CP076693_S103EC
S107EC	3313054-3312228	3312228	3313054	R	KQ261_16275	KQ261_16285	221	-1	HTH-type transcriptional regulator PapX	50	-1	P fimbria major subunit PapA	83	papX	papA	CP076693_S103EC
S108EC	3313054-3312228	3312228	3313054	R	KQ261_16275	KQ261_16285	221	-1	HTH-type transcriptional regulator PapX	50	-1	P fimbria major subunit PapA	83	papX	papA	CP076693_S103EC
S109EC	3313054-3312228	3312228	3313054	R	KQ261_16275	KQ261_16285	221	-1	HTH-type transcriptional regulator PapX	50	-1	P fimbria major subunit PapA	83	papX	papA	CP076693_S103EC
S10EC	3313054-3312228	3312228	3313054	R	KQ261_16275	KQ261_16285	221	-1	HTH-type transcriptional regulator PapX	50	-1	P fimbria major subunit PapA	83	papX	papA	CP076693_S103EC
S110EC	3313054-3312228	3312228	3313054	R	KQ261_16275	KQ261_16285	221	-1	HTH-type transcriptional regulator PapX	50	-1	P fimbria major subunit PapA	83	papX	papA	CP076693_S103EC
S111EC	3313054-3312228	3312228	3313054	R	KQ261_16275	KQ261_16285	221	-1	HTH-type transcriptional regulator PapX	50	-1	P fimbria major subunit PapA	83	papX	papA	CP076693_S103EC
S112EC	3313054-3312228	3312228	3313054	R	KQ261_16275	KQ261_16285	221	-1	HTH-type transcriptional regulator PapX	50	-1	P fimbria major subunit PapA	83	papX	papA	CP076693_S103EC
S113EC	3313054-3312228	3312228	3313054	R	KQ261_16275	KQ261_16285	221	-1	HTH-type transcriptional regulator PapX	50	-1	P fimbria major subunit PapA	83	papX	papA	CP076693_S103EC
S114EC	3313054-3312228	3312228	3313054	R	KQ261_16275	KQ261_16285	221	-1	HTH-type transcriptional regulator PapX	50	-1	P fimbria major subunit PapA	83	papX	papA	CP076693_S103EC
S115EC	3313054-3312228	3312228	3313054	R	KQ261_16275	KQ261_16285	221	-1	HTH-type transcriptional regulator PapX	50	-1	P fimbria major subunit PapA	83	papX	papA	CP076693_S103EC
S116EC	3313054-3312228	3312228	3313054	R	KQ261_16275	KQ261_16285	221	-1	HTH-type transcriptional regulator PapX	50	-1	P fimbria major subunit PapA	83	papX	papA	CP076693_S103EC
S117EC	3313054-3312228	3312228	3313054	R	KQ261_16275	KQ261_16285	221	-1	HTH-type transcriptional regulator PapX	50	-1	P fimbria major subunit PapA	83	papX	papA	CP076693_S103EC
S118EC	3313054-3312228	3312228	3313054	R	KQ261_16275	KQ261_16285	221	-1	HTH-type transcriptional regulator PapX	50	-1	P fimbria major subunit PapA	83	papX	papA	CP076693_S103EC
S119EC	3313054-3312228	3312228	3313054	R	KQ261_16275	KQ261_16285	221	-1	HTH-type transcriptional regulator PapX	50	-1	P fimbria major subunit PapA	83	papX	papA	CP076693_S103EC
S11EC	3313054-3312228	3312228	3313054	R	KQ261_16275	KQ261_16285	221	-1	HTH-type transcriptional regulator PapX	50	-1	P fimbria major subunit PapA	83	papX	papA	CP076693_S103EC
S120EC	3313054-3312228	3312228	3313054	R	KQ261_16275	KQ261_16285	221	-1	HTH-type transcriptional regulator PapX	50	-1	P fimbria major subunit PapA	83	papX	papA	CP076693_S103EC
S121EC	3313054-3312228	3312228	3313054	R	KQ261_16275	KQ261_16285	221	-1	HTH-type transcriptional regulator PapX	50	-1	P fimbria major subunit PapA	83	papX	papA	CP076693_S103EC
S123EC	3313054-3312228	3312228	3313054	R	KQ261_16275	KQ261_16285	221	-1	HTH-type transcriptional regulator PapX	50	-1	P fimbria major subunit PapA	83	papX	papA	CP076693_S103EC
S125EC	3313054-3312228	3312228	3313054	R	KQ261_16275	KQ261_16285	221	-1	HTH-type transcriptional regulator PapX	50	-1	P fimbria major subunit PapA	83	papX	papA	CP076693_S103EC
S126EC	3313054-3312228	3312228	3313054	R	KQ261_16275	KQ261_16285	221	-1	HTH-type transcriptional regulator PapX	50	-1	P fimbria major subunit PapA	83	papX	papA	CP076693_S103EC
S127EC	3313054-3312228	3312228	3313054	R	KQ261_16275	KQ261_16285	221	-1	HTH-type transcriptional regulator PapX	50	-1	P fimbria major subunit PapA	83	papX	papA	CP076693_S103EC
S129EC	3313054-3312228	3312228	3313054	R	KQ261_16275	KQ261_16285	221	-1	HTH-type transcriptional regulator PapX	50	-1	P fimbria major subunit PapA	83	papX	papA	CP076693_S103EC
S12EC	3313054-3312228	3312228	3313054	R	KQ261_16275	KQ261_16285	221	-1	HTH-type transcriptional regulator PapX	50	-1	P fimbria major subunit PapA	83	papX	papA	CP076693_S103EC
S130EC	3313054-3312228	3312228	3313054	R	KQ261_16275	KQ261_16285	221	-1	HTH-type transcriptional regulator PapX	50	-1	P fimbria major subunit PapA	83	papX	papA	CP076693_S103EC
S131EC	3313054-3312228	3312228	3313054	R	KQ261_16275	KQ261_16285	221	-1	HTH-type transcriptional regulator PapX	50	-1	P fimbria major subunit PapA	83	papX	papA	CP076693_S103EC
S132EC	3313054-3312228	3312228	3313054	R	KQ261_16275	KQ261_16285	221	-1	HTH-type transcriptional regulator PapX	50	-1	P fimbria major subunit PapA	83	papX	papA	CP076693_S103EC
S133EC	3313054-3312228	3312228	3313054	R	KQ261_16275	KQ261_16285	221	-1	HTH-type transcriptional regulator PapX	50	-1	P fimbria major subunit PapA	83	papX	papA	CP076693_S103EC
S134EC	3313054-3312228	3312228	3313054	R	KQ261_16275	KQ261_16285	221	-1	HTH-type transcriptional regulator PapX	50	-1	P fimbria major subunit PapA	83	papX	papA	CP076693_S103EC
S135EC	3313054-3312228	3312228	3313054	R	KQ261_16275	KQ261_16285	221	-1	HTH-type transcriptional regulator PapX	50	-1	P fimbria major subunit PapA	83	papX	papA	CP076693_S103EC
S15EC	3313054-3312228	3312228	3313054	R	KQ261_16275	KQ261_16285	221	-1	HTH-type transcriptional regulator PapX	50	-1	P fimbria major subunit PapA	83	papX	papA	CP076693_S103EC
S19EC	3313054-3312228	3312228	3313054	R	KQ261_16275	KQ261_16285	221	-1	HTH-type transcriptional regulator PapX	50	-1	P fimbria major subunit PapA	83	papX	papA	CP076693_S103EC
S1EC	3313054-3312228	3312228	3313054	R	KQ261_16275	KQ261_16285	221	-1	HTH-type transcriptional regulator PapX	50	-1	P fimbria major subunit PapA	83	papX	papA	CP076693_S103EC
S21EC	3313054-3312228	3312228	3313054	R	KQ261_16275	KQ261_16285	221	-1	HTH-type transcriptional regulator PapX	50	-1	P fimbria major subunit PapA	83	papX	papA	CP076693_S103EC
S22EC	3313054-3312228	3312228	3313054	R	KQ261_16275	KQ261_16285	221	-1	HTH-type transcriptional regulator PapX	50	-1	P fimbria major subunit PapA	83	papX	papA	CP076693_S103EC
S24EC	3313054-3312228	3312228	3313054	R	KQ261_16275	KQ261_16285	221	-1	HTH-type transcriptional regulator PapX	50	-1	P fimbria major subunit PapA	83	papX	papA	CP076693_S103EC
S30EC	3313054-3312228	3312228	3313054	R	KQ261_16275	KQ261_16285	221	-1	HTH-type transcriptional regulator PapX	50	-1	P fimbria major subunit PapA	83	papX	papA	CP076693_S103EC
S31EC	3313054-3312228	3312228	3313054	R	KQ261_16275	KQ261_16285	221	-1	HTH-type transcriptional regulator PapX	50	-1	P fimbria major subunit PapA	83	papX	papA	CP076693_S103EC
S32EC	3313054-3312228	3312228	3313054	R	KQ261_16275	KQ261_16285	221	-1	HTH-type transcriptional regulator PapX	50	-1	P fimbria major subunit PapA	83	papX	papA	CP076693_S103EC
S34EC	3313054-3312228	3312228	3313054	R	KQ261_16275	KQ261_16285	221	-1	HTH-type transcriptional regulator PapX	50	-1	P fimbria major subunit PapA	83	papX	papA	CP076693_S103EC
S43EC	3313054-3312228	3312228	3313054	R	KQ261_16275	KQ261_16285	221	-1	HTH-type transcriptional regulator PapX	50	-1	P fimbria major subunit PapA	83	papX	papA	CP076693_S103EC
S47EC	3313054-3312228	3312228	3313054	R	KQ261_16275	KQ261_16285	221	-1	HTH-type transcriptional regulator PapX	50	-1	P fimbria major subunit PapA	83	papX	papA	CP076693_S103EC
S53EC	3313054-3312228	3312228	3313054	R	KQ261_16275	KQ261_16285	221	-1	HTH-type transcriptional regulator PapX	50	-1	P fimbria major subunit PapA	83	papX	papA	CP076693_S103EC
S5EC	3313054-3312228	3312228	3313054	R	KQ261_16275	KQ261_16285	221	-1	HTH-type transcriptional regulator PapX	50	-1	P fimbria major subunit PapA	83	papX	papA	CP076693_S103EC
S65EC	3313054-3312228	3312228	3313054	R	KQ261_16275	KQ261_16285	221	-1	HTH-type transcriptional regulator PapX	50	-1	P fimbria major subunit PapA	83	papX	papA	CP076693_S103EC
S6EC	3313054-3312228	3312228	3313054	R	KQ261_16275	KQ261_16285	221	-1	HTH-type transcriptional regulator PapX	50	-1	P fimbria major subunit PapA	83	papX	papA	CP076693_S103EC
S77EC	3313054-3312228	3312228	3313054	R	KQ261_16275	KQ261_16285	221	-1	HTH-type transcriptional regulator PapX	50	-1	P fimbria major subunit PapA	83	papX	papA	CP076693_S103EC
S92EC	3313054-3312228	3312228	3313054	R	KQ261_16275	KQ261_16285	221	-1	HTH-type transcriptional regulator PapX	50	-1	P fimbria major subunit PapA	83	papX	papA	CP076693_S103EC
S93EC	3313054-3312228	3312228	3313054	R	KQ261_16275	KQ261_16285	221	-1	HTH-type transcriptional regulator PapX	50	-1	P fimbria major subunit PapA	83	papX	papA	CP076693_S103EC
S94EC	3313054-3312228	3312228	3313054	R	KQ261_16275	KQ261_16285	221	-1	HTH-type transcriptional regulator PapX	50	-1	P fimbria major subunit PapA	83	papX	papA	CP076693_S103EC
S95EC	3313054-3312228	3312228	3313054	R	KQ261_16275	KQ261_16285	221	-1	HTH-type transcriptional regulator PapX	50	-1	P fimbria major subunit PapA	83	papX	papA	CP076693_S103EC
S96EC	3313054-3312228	3312228	3313054	R	KQ261_16275	KQ261_16285	221	-1	HTH-type transcriptional regulator PapX	50	-1	P fimbria major subunit PapA	83	papX	papA	CP076693_S103EC
S97EC	3313054-3312228	3312228	3313054	R	KQ261_16275	KQ261_16285	221	-1	HTH-type transcriptional regulator PapX	50	-1	P fimbria major subunit PapA	83	papX	papA	CP076693_S103EC
S98EC	3313054-3312228	3312228	3313054	R	KQ261_16275	KQ261_16285	221	-1	HTH-type transcriptional regulator PapX	50	-1	P fimbria major subunit PapA	83	papX	papA	CP076693_S103EC
S99EC	3313054-3312228	3312228	3313054	R	KQ261_16275	KQ261_16285	221	-1	HTH-type transcriptional regulator PapX	50	-1	P fimbria major subunit PapA	83	papX	papA	CP076693_S103EC
MS2481	3342118-3342111	3342111	3342118	R	KQ261_16410	KQ261_16410	221	1	IS3 family transposase	1319	1	IS3 family transposase	1	-	-	CP076693_S103EC
HVM277	3467319-3467327	3467319	3467327	F	KQ261_17010	KQ261_17010	593	1	mannitol dehydrogenase family protein	888	1	mannitol dehydrogenase family protein	1	-	-	CP076693_S103EC
S37EC	3471740-3471737	3471737	3471740	R	KQ261_17035	KQ261_17035	1104	1	TRAP transporter large permease subunit	204	1	TRAP transporter large permease subunit	1	-	-	CP076693_S103EC
P53EC	3506700-3506691	3506691	3506700	R	KQ261_17195	KQ261_17200	357	-1	hypothetical protein	212	1	fimbrial-like protein	1	-	-	CP076693_S103EC
S37EC	3567290-3567294	3567290	3567294	F	KQ261_17455	KQ261_17460	5	1	hexuronate transporter ExuT	120	1	transcriptional regulator ExuR	1	exuT	exuR	CP076693_S103EC
S95EC	3589401-3589405	3589401	3589405	F	KQ261_17585	KQ261_17595	479	1	transcriptional activator TdcR	491	-1	glycerate 2-kinase	1	tdcR	garK	CP076693_S103EC
HVM2044	3639282-3639290	3639282	3639290	F	KQ261_17840	KQ261_17845	47	-1	phosphoethanolamine transferase	401	-1	tRNA-Leu	2	yhbX	-	CP076693_S103EC
HVM2289	3639282-3639290	3639282	3639290	F	KQ261_17840	KQ261_17845	47	-1	phosphoethanolamine transferase	401	-1	tRNA-Leu	2	yhbX	-	CP076693_S103EC
P50EC	3719975-3719990	3719975	3719990	F	KQ261_18230	KQ261_18230	29	-1	substrate-binding domain-containing protein	877	-1	substrate-binding domain-containing protein	1	-	-	CP076693_S103EC
S2EC	3728346-3728336	3728336	3728346	R	KQ261_18275	KQ261_18280	50	1	adenine-specific DNA-methyltransferase	23	1	DUF2556 family protein	1	yhdJ	yhdU	CP076693_S103EC
IR18E	3852574-3852032	3852032	3852574	R	KQ261_18995	KQ261_19005	232	1	RNA-binding transcriptional accessory protein	93	1	Fe(2+) transporter permease subunit FeoB	2	yhgF	feoB	CP076693_S103EC
S112EC	3852574-3852032	3852032	3852574	R	KQ261_18995	KQ261_19005	232	1	RNA-binding transcriptional accessory protein	93	1	Fe(2+) transporter permease subunit FeoB	2	yhgF	feoB	CP076693_S103EC
S125EC	3942446-3942444	3942444	3942446	R	KQ261_19420	KQ261_19420	755	1	DUF2776 domain-containing protein	300	1	DUF2776 domain-containing protein	1	yhiM	yhiM	CP076693_S103EC
S37EC	3967525-3967519	3967519	3967525	R	KQ261_19540	KQ261_19540	68	-1	MgtC/SapB family protein	586	-1	MgtC/SapB family protein	1	yhiD	yhiD	CP076693_S103EC
S92EC	4013717-4013719	4013717	4013719	F	KQ261_19715	KQ261_19715	744	1	amino acid permease	530	1	amino acid permease	1	yhjV	yhjV	CP076693_S103EC
S92EC	4044527-4044519	4044519	4044527	R	KQ261_19860	KQ261_19860	276	1	D-xylose ABC transporter ATP-binding protein	1274	1	D-xylose ABC transporter ATP-binding protein	1	xylG	xylG	CP076693_S103EC
S100EC	4056199-4056208	4056199	4056208	F	KQ261_19915	KQ261_19915	385	1	2,3-diketo-L-gulonate TRAP transporter small permease YiaM	92	1	2,3-diketo-L-gulonate TRAP transporter small permease YiaM	1	yiaM	yiaM	CP076693_S103EC
HVM826	4071662-4071671	4071662	4071671	F	KQ261_19980	KQ261_19980	1793	-1	selenocysteine-specific translation elongation factor	61	-1	selenocysteine-specific translation elongation factor	1	selB	selB	CP076693_S103EC
HVM1299	4100272-4100263	4100263	4100272	R	KQ261_20100	KQ261_20100	789	-1	UDP-glucuronate:LPS(HepIII) glycosyltransferase	255	-1	UDP-glucuronate:LPS(HepIII) glycosyltransferase	1	waaH	waaH	CP076693_S103EC
S135EC	4109411-4109420	4109411	4109420	F	KQ261_20140	KQ261_20140	534	-1	3-deoxy-D-manno-oct-2-ulosonate III transferase WaaZ	327	-1	3-deoxy-D-manno-oct-2-ulosonate III transferase WaaZ	1	waaZ	waaZ	CP076693_S103EC
S6EC	4109580-4109578	4109578	4109580	R	KQ261_20140	KQ261_20140	367	-1	3-deoxy-D-manno-oct-2-ulosonate III transferase WaaZ	487	-1	3-deoxy-D-manno-oct-2-ulosonate III transferase WaaZ	1	waaZ	waaZ	CP076693_S103EC
S30EC	4113381-4113373	4113373	4113381	R	KQ261_20160	KQ261_20160	512	-1	lipopolysaccharide 1,6-galactosyltransferase	576	-1	lipopolysaccharide 1,6-galactosyltransferase	1	waaB	waaB	CP076693_S103EC
S12EC	4167714-4167705	4167705	4167714	R	KQ261_20420	KQ261_20425	20	-1	transcriptional regulator UhpA	454	1	hypothetical protein	1	uhpA	-	CP076693_S103EC
P56EC	4168952-4168961	4168952	4168961	F	KQ261_20425	KQ261_20425	77	1	hypothetical protein	793	1	hypothetical protein	1	-	-	CP076693_S103EC
S2EC	4185175-4185184	4185175	4185184	F	KQ261_20515	KQ261_20515	448	-1	MFS transporter	899	-1	MFS transporter	1	dgoT	dgoT	CP076693_S103EC
S30EC	4296957-4296966	4296957	4296966	F	KQ261_21060	KQ261_21060	26	1	anaerobic sulfatase maturase	1219	1	anaerobic sulfatase maturase	1	aslB	aslB	CP076693_S103EC
S2EC	4410609-4410600	4410600	4410609	R	KQ261_21605	KQ261_21605	239	-1	hypothetical protein	619	-1	hypothetical protein	1	-	-	CP076693_S103EC
S94EC	4440108-4440100	4440100	4440108	R	KQ261_21745	KQ261_21750	54	1	DUF805 domain-containing protein	149	1	DUF406 domain-containing protein	1	yiiR	yiiS	CP076693_S103EC
HVM3189	4571308-4571299	4571299	4571308	R	KQ261_22315	KQ261_22320	346	1	glucose-6-phosphate isomerase	142	1	hypothetical protein	1	pgi	-	CP076693_S103EC
S94EC	4669461-4669460	4669460	4669461	R	KQ261_22735	KQ261_22740	51	-1	D-allose transporter substrate-binding protein	6	-1	als operon DNA-binding transcriptional repressor AlsR	1	alsB	alsR	CP076693_S103EC
S94EC	4717331-4717322	4717322	4717331	R	KQ261_22950	KQ261_22950	83	1	helix-turn-helix transcriptional regulator	757	1	helix-turn-helix transcriptional regulator	1	-	-	CP076693_S103EC
S112EC	4718568-4718554	4718554	4718568	R	KQ261_22950	KQ261_22955	1149	1	helix-turn-helix transcriptional regulator	8	1	autotransporter outer membrane beta-barrel domain-containing protein	1	-	-	CP076693_S103EC
CP076693_S103EC	4812465-4811695	4811695	4812465	R	KQ261_23450	KQ261_23460	21	-1	hypothetical protein	159	-1	patatin-like phospholipase family protein	2	-	-	CP076693_S103EC
S103EC	4812465-4811695	4811695	4812465	R	KQ261_23450	KQ261_23460	21	-1	hypothetical protein	159	-1	patatin-like phospholipase family protein	2	-	-	CP076693_S103EC
IR18E	4827361-4827499	4827361	4827499	F	KQ261_23520	KQ261_23520	1189	1	IS4-like element ISVsa5 family transposase	158	1	IS4-like element ISVsa5 family transposase	19	-	-	CP076693_S103EC
MS2493	4827361-4827499	4827361	4827499	F	KQ261_23520	KQ261_23520	1189	1	IS4-like element ISVsa5 family transposase	158	1	IS4-like element ISVsa5 family transposase	19	-	-	CP076693_S103EC
P189EC	4827361-4827499	4827361	4827499	F	KQ261_23520	KQ261_23520	1189	1	IS4-like element ISVsa5 family transposase	158	1	IS4-like element ISVsa5 family transposase	19	-	-	CP076693_S103EC
P53EC	4827361-4827499	4827361	4827499	F	KQ261_23520	KQ261_23520	1189	1	IS4-like element ISVsa5 family transposase	158	1	IS4-like element ISVsa5 family transposase	19	-	-	CP076693_S103EC
S100EC	4827361-4827499	4827361	4827499	F	KQ261_23520	KQ261_23520	1189	1	IS4-like element ISVsa5 family transposase	158	1	IS4-like element ISVsa5 family transposase	19	-	-	CP076693_S103EC
S107EC	4827361-4827499	4827361	4827499	F	KQ261_23520	KQ261_23520	1189	1	IS4-like element ISVsa5 family transposase	158	1	IS4-like element ISVsa5 family transposase	19	-	-	CP076693_S103EC
S108EC	4827361-4827499	4827361	4827499	F	KQ261_23520	KQ261_23520	1189	1	IS4-like element ISVsa5 family transposase	158	1	IS4-like element ISVsa5 family transposase	19	-	-	CP076693_S103EC
S110EC	4827361-4827499	4827361	4827499	F	KQ261_23520	KQ261_23520	1189	1	IS4-like element ISVsa5 family transposase	158	1	IS4-like element ISVsa5 family transposase	19	-	-	CP076693_S103EC
S112EC	4827361-4827499	4827361	4827499	F	KQ261_23520	KQ261_23520	1189	1	IS4-like element ISVsa5 family transposase	158	1	IS4-like element ISVsa5 family transposase	19	-	-	CP076693_S103EC
S120EC	4827361-4827499	4827361	4827499	F	KQ261_23520	KQ261_23520	1189	1	IS4-like element ISVsa5 family transposase	158	1	IS4-like element ISVsa5 family transposase	19	-	-	CP076693_S103EC
S124EC	4827361-4827499	4827361	4827499	F	KQ261_23520	KQ261_23520	1189	1	IS4-like element ISVsa5 family transposase	158	1	IS4-like element ISVsa5 family transposase	19	-	-	CP076693_S103EC
S129EC	4827361-4827499	4827361	4827499	F	KQ261_23520	KQ261_23520	1189	1	IS4-like element ISVsa5 family transposase	158	1	IS4-like element ISVsa5 family transposase	19	-	-	CP076693_S103EC
S133EC	4827361-4827499	4827361	4827499	F	KQ261_23520	KQ261_23520	1189	1	IS4-like element ISVsa5 family transposase	158	1	IS4-like element ISVsa5 family transposase	19	-	-	CP076693_S103EC
S135EC	4827361-4827499	4827361	4827499	F	KQ261_23520	KQ261_23520	1189	1	IS4-like element ISVsa5 family transposase	158	1	IS4-like element ISVsa5 family transposase	19	-	-	CP076693_S103EC
S34EC	4827361-4827499	4827361	4827499	F	KQ261_23520	KQ261_23520	1189	1	IS4-like element ISVsa5 family transposase	158	1	IS4-like element ISVsa5 family transposase	19	-	-	CP076693_S103EC
S5EC	4827361-4827499	4827361	4827499	F	KQ261_23520	KQ261_23520	1189	1	IS4-like element ISVsa5 family transposase	158	1	IS4-like element ISVsa5 family transposase	19	-	-	CP076693_S103EC
S92EC	4827361-4827499	4827361	4827499	F	KQ261_23520	KQ261_23520	1189	1	IS4-like element ISVsa5 family transposase	158	1	IS4-like element ISVsa5 family transposase	19	-	-	CP076693_S103EC
S94EC	4827361-4827499	4827361	4827499	F	KQ261_23520	KQ261_23520	1189	1	IS4-like element ISVsa5 family transposase	158	1	IS4-like element ISVsa5 family transposase	19	-	-	CP076693_S103EC
S97EC	4827361-4827499	4827361	4827499	F	KQ261_23520	KQ261_23520	1189	1	IS4-like element ISVsa5 family transposase	158	1	IS4-like element ISVsa5 family transposase	19	-	-	CP076693_S103EC
S10EC	4842519-4842526	4842519	4842526	F	KQ261_23600	KQ261_23605	164	1	IS21-like element ISEc10 family helper ATPase IstB	348	1	AFA-III adhesin operon transcriptional regulator AfaA	2	istB	afaA	CP076693_S103EC
S12EC	4842519-4842526	4842519	4842526	F	KQ261_23600	KQ261_23605	164	1	IS21-like element ISEc10 family helper ATPase IstB	348	1	AFA-III adhesin operon transcriptional regulator AfaA	2	istB	afaA	CP076693_S103EC
S117EC	4859385-4859381	4859381	4859385	R	KQ261_23695	KQ261_23695	454	1	membrane protein FxsA	27	1	membrane protein FxsA	1	fxsA	fxsA	CP076693_S103EC
S34EC	4906475-4906484	4906475	4906484	F	KQ261_23950	KQ261_23950	318	-1	biofilm peroxide resistance protein BsmA	21	-1	biofilm peroxide resistance protein BsmA	1	bsmA	bsmA	CP076693_S103EC
P189EC	5010298-5010289	5010289	5010298	R	KQ261_24470	KQ261_24470	1008	-1	DUF2254 domain-containing protein	279	-1	DUF2254 domain-containing protein	1	-	-	CP076693_S103EC
CP076693_S103EC	5024158-5024971	5024158	5024971	F	KQ261_24530	KQ261_24540	8	1	protein YkiE	138	-1	IS3 family transposase	62	ykiE	-	CP076693_S103EC
B36EC	5024158-5024971	5024158	5024971	F	KQ261_24530	KQ261_24540	8	1	protein YkiE	138	-1	IS3 family transposase	62	ykiE	-	CP076693_S103EC
HVM1299	5024158-5024971	5024158	5024971	F	KQ261_24530	KQ261_24540	8	1	protein YkiE	138	-1	IS3 family transposase	62	ykiE	-	CP076693_S103EC
HVM1619	5024158-5024971	5024158	5024971	F	KQ261_24530	KQ261_24540	8	1	protein YkiE	138	-1	IS3 family transposase	62	ykiE	-	CP076693_S103EC
HVM1997	5024158-5024971	5024158	5024971	F	KQ261_24530	KQ261_24540	8	1	protein YkiE	138	-1	IS3 family transposase	62	ykiE	-	CP076693_S103EC
HVM2044	5024158-5024971	5024158	5024971	F	KQ261_24530	KQ261_24540	8	1	protein YkiE	138	-1	IS3 family transposase	62	ykiE	-	CP076693_S103EC
HVM2289	5024158-5024971	5024158	5024971	F	KQ261_24530	KQ261_24540	8	1	protein YkiE	138	-1	IS3 family transposase	62	ykiE	-	CP076693_S103EC
HVM277	5024158-5024971	5024158	5024971	F	KQ261_24530	KQ261_24540	8	1	protein YkiE	138	-1	IS3 family transposase	62	ykiE	-	CP076693_S103EC
HVM3017	5024158-5024971	5024158	5024971	F	KQ261_24530	KQ261_24540	8	1	protein YkiE	138	-1	IS3 family transposase	62	ykiE	-	CP076693_S103EC
HVM52	5024158-5024971	5024158	5024971	F	KQ261_24530	KQ261_24540	8	1	protein YkiE	138	-1	IS3 family transposase	62	ykiE	-	CP076693_S103EC
HVM826	5024158-5024971	5024158	5024971	F	KQ261_24530	KQ261_24540	8	1	protein YkiE	138	-1	IS3 family transposase	62	ykiE	-	CP076693_S103EC
HVM834	5024158-5024971	5024158	5024971	F	KQ261_24530	KQ261_24540	8	1	protein YkiE	138	-1	IS3 family transposase	62	ykiE	-	CP076693_S103EC
HVR83	5024158-5024971	5024158	5024971	F	KQ261_24530	KQ261_24540	8	1	protein YkiE	138	-1	IS3 family transposase	62	ykiE	-	CP076693_S103EC
IR18E	5024158-5024971	5024158	5024971	F	KQ261_24530	KQ261_24540	8	1	protein YkiE	138	-1	IS3 family transposase	62	ykiE	-	CP076693_S103EC
IR49	5024158-5024971	5024158	5024971	F	KQ261_24530	KQ261_24540	8	1	protein YkiE	138	-1	IS3 family transposase	62	ykiE	-	CP076693_S103EC
MS2481	5024158-5024971	5024158	5024971	F	KQ261_24530	KQ261_24540	8	1	protein YkiE	138	-1	IS3 family transposase	62	ykiE	-	CP076693_S103EC
MS2493	5024158-5024971	5024158	5024971	F	KQ261_24530	KQ261_24540	8	1	protein YkiE	138	-1	IS3 family transposase	62	ykiE	-	CP076693_S103EC
P146EC	5024158-5024971	5024158	5024971	F	KQ261_24530	KQ261_24540	8	1	protein YkiE	138	-1	IS3 family transposase	62	ykiE	-	CP076693_S103EC
P189EC	5024158-5024971	5024158	5024971	F	KQ261_24530	KQ261_24540	8	1	protein YkiE	138	-1	IS3 family transposase	62	ykiE	-	CP076693_S103EC
S100EC	5024158-5024971	5024158	5024971	F	KQ261_24530	KQ261_24540	8	1	protein YkiE	138	-1	IS3 family transposase	62	ykiE	-	CP076693_S103EC
S101EC	5024158-5024971	5024158	5024971	F	KQ261_24530	KQ261_24540	8	1	protein YkiE	138	-1	IS3 family transposase	62	ykiE	-	CP076693_S103EC
S102EC	5024158-5024971	5024158	5024971	F	KQ261_24530	KQ261_24540	8	1	protein YkiE	138	-1	IS3 family transposase	62	ykiE	-	CP076693_S103EC
S103EC	5024158-5024971	5024158	5024971	F	KQ261_24530	KQ261_24540	8	1	protein YkiE	138	-1	IS3 family transposase	62	ykiE	-	CP076693_S103EC
S107EC	5024158-5024971	5024158	5024971	F	KQ261_24530	KQ261_24540	8	1	protein YkiE	138	-1	IS3 family transposase	62	ykiE	-	CP076693_S103EC
S109EC	5024158-5024971	5024158	5024971	F	KQ261_24530	KQ261_24540	8	1	protein YkiE	138	-1	IS3 family transposase	62	ykiE	-	CP076693_S103EC
S10EC	5024158-5024971	5024158	5024971	F	KQ261_24530	KQ261_24540	8	1	protein YkiE	138	-1	IS3 family transposase	62	ykiE	-	CP076693_S103EC
S110EC	5024158-5024971	5024158	5024971	F	KQ261_24530	KQ261_24540	8	1	protein YkiE	138	-1	IS3 family transposase	62	ykiE	-	CP076693_S103EC
S111EC	5024158-5024971	5024158	5024971	F	KQ261_24530	KQ261_24540	8	1	protein YkiE	138	-1	IS3 family transposase	62	ykiE	-	CP076693_S103EC
S112EC	5024158-5024971	5024158	5024971	F	KQ261_24530	KQ261_24540	8	1	protein YkiE	138	-1	IS3 family transposase	62	ykiE	-	CP076693_S103EC
S113EC	5024158-5024971	5024158	5024971	F	KQ261_24530	KQ261_24540	8	1	protein YkiE	138	-1	IS3 family transposase	62	ykiE	-	CP076693_S103EC
S115EC	5024158-5024971	5024158	5024971	F	KQ261_24530	KQ261_24540	8	1	protein YkiE	138	-1	IS3 family transposase	62	ykiE	-	CP076693_S103EC
S116EC	5024158-5024971	5024158	5024971	F	KQ261_24530	KQ261_24540	8	1	protein YkiE	138	-1	IS3 family transposase	62	ykiE	-	CP076693_S103EC
S117EC	5024158-5024971	5024158	5024971	F	KQ261_24530	KQ261_24540	8	1	protein YkiE	138	-1	IS3 family transposase	62	ykiE	-	CP076693_S103EC
S118EC	5024158-5024971	5024158	5024971	F	KQ261_24530	KQ261_24540	8	1	protein YkiE	138	-1	IS3 family transposase	62	ykiE	-	CP076693_S103EC
S119EC	5024158-5024971	5024158	5024971	F	KQ261_24530	KQ261_24540	8	1	protein YkiE	138	-1	IS3 family transposase	62	ykiE	-	CP076693_S103EC
S11EC	5024158-5024971	5024158	5024971	F	KQ261_24530	KQ261_24540	8	1	protein YkiE	138	-1	IS3 family transposase	62	ykiE	-	CP076693_S103EC
S121EC	5024158-5024971	5024158	5024971	F	KQ261_24530	KQ261_24540	8	1	protein YkiE	138	-1	IS3 family transposase	62	ykiE	-	CP076693_S103EC
S123EC	5024158-5024971	5024158	5024971	F	KQ261_24530	KQ261_24540	8	1	protein YkiE	138	-1	IS3 family transposase	62	ykiE	-	CP076693_S103EC
S124EC	5024158-5024971	5024158	5024971	F	KQ261_24530	KQ261_24540	8	1	protein YkiE	138	-1	IS3 family transposase	62	ykiE	-	CP076693_S103EC
S125EC	5024158-5024971	5024158	5024971	F	KQ261_24530	KQ261_24540	8	1	protein YkiE	138	-1	IS3 family transposase	62	ykiE	-	CP076693_S103EC
S126EC	5024158-5024971	5024158	5024971	F	KQ261_24530	KQ261_24540	8	1	protein YkiE	138	-1	IS3 family transposase	62	ykiE	-	CP076693_S103EC
S127EC	5024158-5024971	5024158	5024971	F	KQ261_24530	KQ261_24540	8	1	protein YkiE	138	-1	IS3 family transposase	62	ykiE	-	CP076693_S103EC
S129EC	5024158-5024971	5024158	5024971	F	KQ261_24530	KQ261_24540	8	1	protein YkiE	138	-1	IS3 family transposase	62	ykiE	-	CP076693_S103EC
S130EC	5024158-5024971	5024158	5024971	F	KQ261_24530	KQ261_24540	8	1	protein YkiE	138	-1	IS3 family transposase	62	ykiE	-	CP076693_S103EC
S131EC	5024158-5024971	5024158	5024971	F	KQ261_24530	KQ261_24540	8	1	protein YkiE	138	-1	IS3 family transposase	62	ykiE	-	CP076693_S103EC
S132EC	5024158-5024971	5024158	5024971	F	KQ261_24530	KQ261_24540	8	1	protein YkiE	138	-1	IS3 family transposase	62	ykiE	-	CP076693_S103EC
S133EC	5024158-5024971	5024158	5024971	F	KQ261_24530	KQ261_24540	8	1	protein YkiE	138	-1	IS3 family transposase	62	ykiE	-	CP076693_S103EC
S134EC	5024158-5024971	5024158	5024971	F	KQ261_24530	KQ261_24540	8	1	protein YkiE	138	-1	IS3 family transposase	62	ykiE	-	CP076693_S103EC
S135EC	5024158-5024971	5024158	5024971	F	KQ261_24530	KQ261_24540	8	1	protein YkiE	138	-1	IS3 family transposase	62	ykiE	-	CP076693_S103EC
S1EC	5024158-5024971	5024158	5024971	F	KQ261_24530	KQ261_24540	8	1	protein YkiE	138	-1	IS3 family transposase	62	ykiE	-	CP076693_S103EC
S30EC	5024158-5024971	5024158	5024971	F	KQ261_24530	KQ261_24540	8	1	protein YkiE	138	-1	IS3 family transposase	62	ykiE	-	CP076693_S103EC
S43EC	5024158-5024971	5024158	5024971	F	KQ261_24530	KQ261_24540	8	1	protein YkiE	138	-1	IS3 family transposase	62	ykiE	-	CP076693_S103EC
S47EC	5024158-5024971	5024158	5024971	F	KQ261_24530	KQ261_24540	8	1	protein YkiE	138	-1	IS3 family transposase	62	ykiE	-	CP076693_S103EC
S65EC	5024158-5024971	5024158	5024971	F	KQ261_24530	KQ261_24540	8	1	protein YkiE	138	-1	IS3 family transposase	62	ykiE	-	CP076693_S103EC
S77EC	5024158-5024971	5024158	5024971	F	KQ261_24530	KQ261_24540	8	1	protein YkiE	138	-1	IS3 family transposase	62	ykiE	-	CP076693_S103EC
S92EC	5024158-5024971	5024158	5024971	F	KQ261_24530	KQ261_24540	8	1	protein YkiE	138	-1	IS3 family transposase	62	ykiE	-	CP076693_S103EC
S93EC	5024158-5024971	5024158	5024971	F	KQ261_24530	KQ261_24540	8	1	protein YkiE	138	-1	IS3 family transposase	62	ykiE	-	CP076693_S103EC
S95EC	5024158-5024971	5024158	5024971	F	KQ261_24530	KQ261_24540	8	1	protein YkiE	138	-1	IS3 family transposase	62	ykiE	-	CP076693_S103EC
S96EC	5024158-5024971	5024158	5024971	F	KQ261_24530	KQ261_24540	8	1	protein YkiE	138	-1	IS3 family transposase	62	ykiE	-	CP076693_S103EC
S97EC	5024158-5024971	5024158	5024971	F	KQ261_24530	KQ261_24540	8	1	protein YkiE	138	-1	IS3 family transposase	62	ykiE	-	CP076693_S103EC
S98EC	5024158-5024971	5024158	5024971	F	KQ261_24530	KQ261_24540	8	1	protein YkiE	138	-1	IS3 family transposase	62	ykiE	-	CP076693_S103EC
S99EC	5024158-5024971	5024158	5024971	F	KQ261_24530	KQ261_24540	8	1	protein YkiE	138	-1	IS3 family transposase	62	ykiE	-	CP076693_S103EC
S127EC	5052019-5052027	5052019	5052027	F	KQ261_24695	KQ261_24695	1319	-1	Alw26I/Eco31I/Esp3I family type II restriction endonuclease	429	-1	Alw26I/Eco31I/Esp3I family type II restriction endonuclease	1	-	-	CP076693_S103EC
S37EC	5053045-5053035	5053035	5053045	R	KQ261_24695	KQ261_24695	303	-1	Alw26I/Eco31I/Esp3I family type II restriction endonuclease	1447	-1	Alw26I/Eco31I/Esp3I family type II restriction endonuclease	1	-	-	CP076693_S103EC
S6EC	5088632-5088623	5088623	5088632	R	KQ261_24865	KQ261_24870	435	1	type 1 fimbria switch DNA invertase FimB	33	1	type 1 fimbria switch DNA invertase FimE	1	fimB	fimE	CP076693_S103EC
S108EC	5091989-5091980	5091980	5091989	R	KQ261_24890	KQ261_24890	2378	1	fimbrial usher FimD	268	1	fimbrial usher FimD	1	fimD	fimD	CP076693_S103EC
S120EC	5102662-5102039	5102039	5102662	R	KQ261_24925	KQ261_24930	133	1	Uxu operon transcriptional regulator	616	-1	YjfZ/YjiC family protein	6	uxuR	yjiC	CP076693_S103EC
S26EC	5102662-5102039	5102039	5102662	R	KQ261_24925	KQ261_24930	133	1	Uxu operon transcriptional regulator	616	-1	YjfZ/YjiC family protein	6	uxuR	yjiC	CP076693_S103EC
S2EC	5102662-5102039	5102039	5102662	R	KQ261_24925	KQ261_24930	133	1	Uxu operon transcriptional regulator	616	-1	YjfZ/YjiC family protein	6	uxuR	yjiC	CP076693_S103EC
S34EC	5102662-5102039	5102039	5102662	R	KQ261_24925	KQ261_24930	133	1	Uxu operon transcriptional regulator	616	-1	YjfZ/YjiC family protein	6	uxuR	yjiC	CP076693_S103EC
S5EC	5102662-5102039	5102039	5102662	R	KQ261_24925	KQ261_24930	133	1	Uxu operon transcriptional regulator	616	-1	YjfZ/YjiC family protein	6	uxuR	yjiC	CP076693_S103EC
S94EC	5102662-5102039	5102039	5102662	R	KQ261_24925	KQ261_24930	133	1	Uxu operon transcriptional regulator	616	-1	YjfZ/YjiC family protein	6	uxuR	yjiC	CP076693_S103EC
MS2481	5102733-5102732	5102732	5102733	R	KQ261_24930	KQ261_24930	101	-1	YjfZ/YjiC family protein	687	-1	YjfZ/YjiC family protein	1	yjiC	yjiC	CP076693_S103EC
S108EC	47684-47672	47672	47684	R	KQ259_00205	KQ259_00210	384	-1	L-carnitine/gamma-butyrobetaine antiport BCCT transporter	76	1	electron transfer flavoprotein FixA	1	caiT	fixA	CP076697_S10EC
P56EC	130994-131003	130994	131003	F	KQ259_00595	KQ259_00595	1373	1	type VI secretion system tube protein Hcp	418	1	type VI secretion system tube protein Hcp	1	hcp	hcp	CP076697_S10EC
S6EC	133745-133754	133745	133754	F	KQ259_00615	KQ259_00620	38	1	HNH endonuclease	6	1	bacteriocin immunity protein	1	-	-	CP076697_S10EC
S102EC	165882-165902	165882	165902	F	KQ259_00765	KQ259_00770	9	-1	fimbrial protein	13	-1	Yad fimbria usher protein HtrE	3	yadM	htrE	CP076697_S10EC
S110EC	165882-165902	165882	165902	F	KQ259_00765	KQ259_00770	9	-1	fimbrial protein	13	-1	Yad fimbria usher protein HtrE	3	yadM	htrE	CP076697_S10EC
S112EC	165882-165902	165882	165902	F	KQ259_00765	KQ259_00770	9	-1	fimbrial protein	13	-1	Yad fimbria usher protein HtrE	3	yadM	htrE	CP076697_S10EC
HVM3189	166081-166090	166081	166090	F	KQ259_00770	KQ259_00770	2409	-1	Yad fimbria usher protein HtrE	201	-1	Yad fimbria usher protein HtrE	1	htrE	htrE	CP076697_S10EC
HVM1299	301497-301488	301488	301497	R	KQ259_01440	KQ259_01440	861	1	flagellar motor stator protein MotA	12	1	flagellar motor stator protein MotA	4	motA	motA	CP076697_S10EC
HVM3017	301497-301488	301488	301497	R	KQ259_01440	KQ259_01440	861	1	flagellar motor stator protein MotA	12	1	flagellar motor stator protein MotA	4	motA	motA	CP076697_S10EC
S118EC	301497-301488	301488	301497	R	KQ259_01440	KQ259_01440	861	1	flagellar motor stator protein MotA	12	1	flagellar motor stator protein MotA	4	motA	motA	CP076697_S10EC
S119EC	301497-301488	301488	301497	R	KQ259_01440	KQ259_01440	861	1	flagellar motor stator protein MotA	12	1	flagellar motor stator protein MotA	4	motA	motA	CP076697_S10EC
S2EC	357291-357299	357291	357299	F	KQ259_01710	KQ259_01710	637	-1	hypothetical protein	40	-1	hypothetical protein	1	-	-	CP076697_S10EC
HVR83	360059-360068	360059	360068	F	KQ259_01720	KQ259_01720	344	-1	autotransporter outer membrane beta-barrel domain-containing protein	742	-1	autotransporter outer membrane beta-barrel domain-containing protein	1	-	-	CP076697_S10EC
HVM826	370489-370481	370481	370489	R	KQ259_01755	KQ259_01760	430	1	choline BCCT transporter BetT	439	1	DNA-binding transcriptional activator/c-di-GMP phosphodiesterase PdeL	5	betT	pdeL	CP076697_S10EC
P53EC	370489-370481	370481	370489	R	KQ259_01755	KQ259_01760	430	1	choline BCCT transporter BetT	439	1	DNA-binding transcriptional activator/c-di-GMP phosphodiesterase PdeL	5	betT	pdeL	CP076697_S10EC
S107EC	370489-370481	370481	370489	R	KQ259_01755	KQ259_01760	430	1	choline BCCT transporter BetT	439	1	DNA-binding transcriptional activator/c-di-GMP phosphodiesterase PdeL	5	betT	pdeL	CP076697_S10EC
S108EC	370489-370481	370481	370489	R	KQ259_01755	KQ259_01760	430	1	choline BCCT transporter BetT	439	1	DNA-binding transcriptional activator/c-di-GMP phosphodiesterase PdeL	5	betT	pdeL	CP076697_S10EC
S135EC	370489-370481	370481	370489	R	KQ259_01755	KQ259_01760	430	1	choline BCCT transporter BetT	439	1	DNA-binding transcriptional activator/c-di-GMP phosphodiesterase PdeL	5	betT	pdeL	CP076697_S10EC
S39EC	395918-395909	395909	395918	R	KQ259_01865	KQ259_01865	754	-1	lactose permease	509	-1	lactose permease	1	lacY	lacY	CP076697_S10EC
S96EC	396619-396618	396618	396619	R	KQ259_01865	KQ259_01865	45	-1	lactose permease	1210	-1	lactose permease	1	lacY	lacY	CP076697_S10EC
S26EC	481096-481086	481086	481096	R	KQ259_02275	KQ259_02275	150	1	transcriptional regulator BolA	178	1	transcriptional regulator BolA	1	bolA	bolA	CP076697_S10EC
S97EC	571652-571656	571652	571656	F	KQ259_02690	KQ259_02690	91	-1	ureidoglycolate dehydrogenase	963	-1	ureidoglycolate dehydrogenase	1	allD	allD	CP076697_S10EC
S37EC	591380-591371	591371	591380	R	KQ259_02790	KQ259_02790	271	-1	bacteriophage adsorption protein NfrA	2711	-1	bacteriophage adsorption protein NfrA	1	nfrA	nfrA	CP076697_S10EC
S108EC	613866-613859	613859	613866	R	KQ259_02890	KQ259_02890	297	-1	DUF2291 domain-containing protein	331	-1	DUF2291 domain-containing protein	1	-	-	CP076697_S10EC
S107EC	629650-629659	629650	629659	F	KQ259_02950	KQ259_02950	534	1	LPS O-antigen length regulator	609	1	LPS O-antigen length regulator	2	fepE	fepE	CP076697_S10EC
S108EC	629650-629659	629650	629659	F	KQ259_02950	KQ259_02950	534	1	LPS O-antigen length regulator	609	1	LPS O-antigen length regulator	2	fepE	fepE	CP076697_S10EC
HVR83	688667-688670	688667	688670	F	KQ259_03245	KQ259_03245	652	-1	molecular chaperone HscC	1022	-1	molecular chaperone HscC	1	hscC	hscC	CP076697_S10EC
S120EC	779926-779935	779926	779935	F	KQ259_03680	KQ259_03685	661	1	tetratricopeptide repeat protein	872	1	cytochrome ubiquinol oxidase subunit I	1	-	cydA	CP076697_S10EC
S97EC	879668-879676	879668	879676	F	KQ259_04195	KQ259_04195	2275	1	EAL domain-containing protein	82	1	EAL domain-containing protein	1	pdeI	pdeI	CP076697_S10EC
S117EC	974121-974110	974110	974121	R	KQ259_04665	KQ259_04665	386	1	DUF4760 domain-containing protein	123	1	DUF4760 domain-containing protein	1	-	-	CP076697_S10EC
CP076697_S10EC	1036742-1035975	1035975	1036742	R	KQ259_05055	KQ259_05065	4	1	host-nuclease inhibitor Gam family protein	308	1	hypothetical protein	3	-	-	CP076697_S10EC
S10EC	1036742-1035975	1035975	1036742	R	KQ259_05055	KQ259_05065	4	1	host-nuclease inhibitor Gam family protein	308	1	hypothetical protein	3	-	-	CP076697_S10EC
S12EC	1036742-1035975	1035975	1036742	R	KQ259_05055	KQ259_05065	4	1	host-nuclease inhibitor Gam family protein	308	1	hypothetical protein	3	-	-	CP076697_S10EC
P56EC	1114708-1114706	1114706	1114708	R	KQ259_05435	KQ259_05440	230	-1	cold shock-like protein CspH	53	1	cold shock protein CspG	1	cspH	cspG	CP076697_S10EC
S92EC	1153419-1153411	1153411	1153419	R	KQ259_05615	KQ259_05615	516	-1	poly-beta-1,6 N-acetyl-D-glucosamine export porin PgaA	1916	-1	poly-beta-1,6 N-acetyl-D-glucosamine export porin PgaA	1	pgaA	pgaA	CP076697_S10EC
S94EC	1154041-1154034	1154034	1154041	R	KQ259_05615	KQ259_05620	107	-1	poly-beta-1,6 N-acetyl-D-glucosamine export porin PgaA	471	1	GGDEF domain-containing protein	1	pgaA	dgcT	CP076697_S10EC
S92EC	1264315-1264322	1264315	1264322	F	KQ259_06225	KQ259_06225	3594	1	inverse autotransporter beta domain-containing protein	151	1	inverse autotransporter beta domain-containing protein	1	-	-	CP076697_S10EC
S100EC	1271503-1271514	1271503	1271514	F	KQ259_06250	KQ259_06250	554	-1	alpha/beta hydrolase	501	-1	alpha/beta hydrolase	1	-	-	CP076697_S10EC
IR18E	1350925-1350916	1350916	1350925	R	KQ259_06730	KQ259_06730	1223	1	retron Ec67 family RNA-directed DNA polymerase/endonuclease	544	1	retron Ec67 family RNA-directed DNA polymerase/endonuclease	1	-	-	CP076697_S10EC
S117EC	1457309-1457319	1457309	1457319	F	KQ259_07255	KQ259_07260	35	1	HTH-type transcriptional regulator CysB	273	1	YmiA family putative membrane protein	1	cysB	ymiA	CP076697_S10EC
CP076697_S10EC	1466680-1465850	1465850	1466680	R	KQ259_07310	KQ259_07320	93	-1	osmotically-inducible lipoprotein OsmB	122	-1	DeoR/GlpR family DNA-binding transcription regulator	5	osmB	yciT	CP076697_S10EC
S102EC	1466680-1465850	1465850	1466680	R	KQ259_07310	KQ259_07320	93	-1	osmotically-inducible lipoprotein OsmB	122	-1	DeoR/GlpR family DNA-binding transcription regulator	5	osmB	yciT	CP076697_S10EC
S10EC	1466680-1465850	1465850	1466680	R	KQ259_07310	KQ259_07320	93	-1	osmotically-inducible lipoprotein OsmB	122	-1	DeoR/GlpR family DNA-binding transcription regulator	5	osmB	yciT	CP076697_S10EC
S112EC	1466680-1465850	1465850	1466680	R	KQ259_07310	KQ259_07320	93	-1	osmotically-inducible lipoprotein OsmB	122	-1	DeoR/GlpR family DNA-binding transcription regulator	5	osmB	yciT	CP076697_S10EC
S12EC	1466680-1465850	1465850	1466680	R	KQ259_07310	KQ259_07320	93	-1	osmotically-inducible lipoprotein OsmB	122	-1	DeoR/GlpR family DNA-binding transcription regulator	5	osmB	yciT	CP076697_S10EC
S6EC	1514974-1514967	1514967	1514974	R	KQ259_07550	KQ259_07550	117	1	DNA-binding transcriptional regulator PgrR	790	1	DNA-binding transcriptional regulator PgrR	1	pgrR	pgrR	CP076697_S10EC
P146EC	1533637-1533650	1533637	1533650	F	KQ259_07645	KQ259_07650	12	-1	metal ABC transporter permease	63	-1	universal stress protein UspF	1	-	uspF	CP076697_S10EC
HVR83	1533994-1534003	1533994	1534003	F	KQ259_07650	KQ259_07650	154	-1	universal stress protein UspF	290	-1	universal stress protein UspF	1	uspF	uspF	CP076697_S10EC
S94EC	1535379-1535384	1535379	1535384	F	KQ259_07655	KQ259_07655	43	-1	porin OmpN	1096	-1	porin OmpN	1	ompN	ompN	CP076697_S10EC
P53EC	1544088-1544095	1544088	1544095	F	KQ259_07680	KQ259_07680	130	1	YdbH family protein	2517	1	YdbH family protein	1	ydbH	ydbH	CP076697_S10EC
S116EC	1551954-1551956	1551954	1551956	F	KQ259_07705	KQ259_07705	2374	1	EntS/YbdA MFS transporter	6145	1	EntS/YbdA MFS transporter	1	-	-	CP076697_S10EC
S128EC	1638744-1638735	1638735	1638744	R	KQ259_08080	KQ259_08085	32	-1	fimbrial biogenesis outer membrane usher protein	0	-1	fimbria/pilus periplasmic chaperone	1	-	-	CP076697_S10EC
S112EC	1640889-1640898	1640889	1640898	F	KQ259_08090	KQ259_08095	509	-1	type 1 fimbrial major subunit FimA	392	-1	type II toxin-antitoxin system serine/threonine protein kinase toxin HipA	1	fimA	hipA	CP076697_S10EC
S31EC	1670281-1670274	1670274	1670281	R	KQ259_08260	KQ259_08260	679	-1	YnfC family lipoprotein	39	-1	YnfC family lipoprotein	1	ynfC	ynfC	CP076697_S10EC
S102EC	1672998-1672968	1672968	1672998	R	KQ259_08270	KQ259_08270	1023	1	dimethyl sulfoxide reductase subunit A	1434	1	dimethyl sulfoxide reductase subunit A	3	ynfE	ynfE	CP076697_S10EC
S110EC	1672998-1672968	1672968	1672998	R	KQ259_08270	KQ259_08270	1023	1	dimethyl sulfoxide reductase subunit A	1434	1	dimethyl sulfoxide reductase subunit A	3	ynfE	ynfE	CP076697_S10EC
S112EC	1672998-1672968	1672968	1672998	R	KQ259_08270	KQ259_08270	1023	1	dimethyl sulfoxide reductase subunit A	1434	1	dimethyl sulfoxide reductase subunit A	3	ynfE	ynfE	CP076697_S10EC
IR18E	1780871-1780880	1780871	1780880	F	KQ259_08820	KQ259_08820	1010	1	MFS transporter	265	1	MFS transporter	1	ydiN	ydiN	CP076697_S10EC
MS2493	1959597-1959603	1959597	1959603	F	KQ259_09730	KQ259_09735	218	-1	NapC/NirT family cytochrome c	163	-1	copper homeostasis protein CutC	1	torY	cutC	CP076697_S10EC
HVM3017	1977591-1977714	1977591	1977714	F	KQ259_09820	KQ259_09825	267	-1	flagellar transcriptional regulator FlhD	389	1	universal stress protein UspC	1	flhD	uspC	CP076697_S10EC
S108EC	1995630-1995621	1995621	1995630	R	KQ259_09930	KQ259_09930	1329	-1	phage tail sheath subtilisin-like domain-containing protein	183	-1	phage tail sheath subtilisin-like domain-containing protein	1	-	-	CP076697_S10EC
S127EC	2017314-2017323	2017314	2017323	F	KQ259_10080	KQ259_10085	295	1	hypothetical protein	158	-1	lysogenic protein	1	-	-	CP076697_S10EC
S112EC	2125916-2125911	2125911	2125916	R	KQ259_10780	KQ259_10780	153	1	DUF4224 domain-containing protein	56	1	DUF4224 domain-containing protein	1	-	-	CP076697_S10EC
S120EC	2162633-2162625	2162625	2162633	R	KQ259_10875	KQ259_10875	790	-1	glycosyltransferase family 9 protein	271	-1	glycosyltransferase family 9 protein	8	-	-	CP076697_S10EC
S26EC	2162633-2162625	2162625	2162633	R	KQ259_10875	KQ259_10875	790	-1	glycosyltransferase family 9 protein	271	-1	glycosyltransferase family 9 protein	8	-	-	CP076697_S10EC
S2EC	2162633-2162625	2162625	2162633	R	KQ259_10875	KQ259_10875	790	-1	glycosyltransferase family 9 protein	271	-1	glycosyltransferase family 9 protein	8	-	-	CP076697_S10EC
S31EC	2162633-2162625	2162625	2162633	R	KQ259_10875	KQ259_10875	790	-1	glycosyltransferase family 9 protein	271	-1	glycosyltransferase family 9 protein	8	-	-	CP076697_S10EC
S34EC	2162633-2162625	2162625	2162633	R	KQ259_10875	KQ259_10875	790	-1	glycosyltransferase family 9 protein	271	-1	glycosyltransferase family 9 protein	8	-	-	CP076697_S10EC
S37EC	2162633-2162625	2162625	2162633	R	KQ259_10875	KQ259_10875	790	-1	glycosyltransferase family 9 protein	271	-1	glycosyltransferase family 9 protein	8	-	-	CP076697_S10EC
S5EC	2162633-2162625	2162625	2162633	R	KQ259_10875	KQ259_10875	790	-1	glycosyltransferase family 9 protein	271	-1	glycosyltransferase family 9 protein	8	-	-	CP076697_S10EC
S94EC	2162633-2162625	2162625	2162633	R	KQ259_10875	KQ259_10875	790	-1	glycosyltransferase family 9 protein	271	-1	glycosyltransferase family 9 protein	8	-	-	CP076697_S10EC
P53EC	2176730-2176734	2176730	2176734	F	KQ259_10940	KQ259_10945	878	-1	bifunctional adenosylcobinamide kinase/adenosylcobinamide-phosphate guanylyltransferase	789	1	TonB-dependent receptor	1	cobU	-	CP076697_S10EC
S92EC	2182125-2182116	2182116	2182125	R	KQ259_10955	KQ259_10960	222	-1	phosphoadenosine phosphosulfate reductase	807	1	PIG-L family deacetylase	1	-	-	CP076697_S10EC
S26EC	2182156-2182147	2182147	2182156	R	KQ259_10955	KQ259_10960	253	-1	phosphoadenosine phosphosulfate reductase	776	1	PIG-L family deacetylase	1	-	-	CP076697_S10EC
S110EC	2182753-2182768	2182753	2182768	F	KQ259_10955	KQ259_10960	859	-1	phosphoadenosine phosphosulfate reductase	164	1	PIG-L family deacetylase	2	-	-	CP076697_S10EC
S112EC	2182753-2182768	2182753	2182768	F	KQ259_10955	KQ259_10960	859	-1	phosphoadenosine phosphosulfate reductase	164	1	PIG-L family deacetylase	2	-	-	CP076697_S10EC
CP076697_S10EC	2245806-2245035	2245035	2245806	R	KQ259_11335	KQ259_11345	1	-1	LPS O-antigen chain length determinant protein WzzB	4	-1	LPS O-antigen chain length determinant protein WzzB	3	-	wzzB	CP076697_S10EC
S10EC	2245806-2245035	2245035	2245806	R	KQ259_11335	KQ259_11345	1	-1	LPS O-antigen chain length determinant protein WzzB	4	-1	LPS O-antigen chain length determinant protein WzzB	3	-	wzzB	CP076697_S10EC
S12EC	2245806-2245035	2245035	2245806	R	KQ259_11335	KQ259_11345	1	-1	LPS O-antigen chain length determinant protein WzzB	4	-1	LPS O-antigen chain length determinant protein WzzB	3	-	wzzB	CP076697_S10EC
S2EC	2248051-2248060	2248051	2248060	F	KQ259_11350	KQ259_11355	151	-1	UDP-glucose 6-dehydrogenase	86	-1	NADP-dependent phosphogluconate dehydrogenase	1	ugd	gndA	CP076697_S10EC
HVM2044	2248083-2248068	2248068	2248083	R	KQ259_11350	KQ259_11355	168	-1	UDP-glucose 6-dehydrogenase	63	-1	NADP-dependent phosphogluconate dehydrogenase	4	ugd	gndA	CP076697_S10EC
HVM2289	2248083-2248068	2248068	2248083	R	KQ259_11350	KQ259_11355	168	-1	UDP-glucose 6-dehydrogenase	63	-1	NADP-dependent phosphogluconate dehydrogenase	4	ugd	gndA	CP076697_S10EC
HVM277	2248083-2248068	2248068	2248083	R	KQ259_11350	KQ259_11355	168	-1	UDP-glucose 6-dehydrogenase	63	-1	NADP-dependent phosphogluconate dehydrogenase	4	ugd	gndA	CP076697_S10EC
HVM52	2248083-2248068	2248068	2248083	R	KQ259_11350	KQ259_11355	168	-1	UDP-glucose 6-dehydrogenase	63	-1	NADP-dependent phosphogluconate dehydrogenase	4	ugd	gndA	CP076697_S10EC
S26EC	2258902-2258911	2258902	2258911	F	KQ259_11405	KQ259_11405	315	-1	dTDP-4-dehydrorhamnose reductase	594	-1	dTDP-4-dehydrorhamnose reductase	1	rfbD	rfbD	CP076697_S10EC
P189EC	2276784-2276778	2276778	2276784	R	KQ259_11480	KQ259_11480	308	-1	colanic acid biosynthesis glycosyltransferase WcaE	445	-1	colanic acid biosynthesis glycosyltransferase WcaE	1	wcaE	wcaE	CP076697_S10EC
P50EC	2332513-2332504	2332504	2332513	R	KQ259_11720	KQ259_11725	33	1	Ni(II)/Co(II) efflux transporter accessory subunit RcnB	39	-1	fimbrial protein	1	rcnB	-	CP076697_S10EC
CP076697_S10EC	2333780-2332946	2332946	2333780	R	KQ259_11725	KQ259_11735	44	-1	fimbrial protein	37	-1	putative fimbrial-like adhesin protein	14	-	-	CP076697_S10EC
B36EC	2333780-2332946	2332946	2333780	R	KQ259_11725	KQ259_11735	44	-1	fimbrial protein	37	-1	putative fimbrial-like adhesin protein	14	-	-	CP076697_S10EC
HVM1619	2333780-2332946	2332946	2333780	R	KQ259_11725	KQ259_11735	44	-1	fimbrial protein	37	-1	putative fimbrial-like adhesin protein	14	-	-	CP076697_S10EC
HVM1997	2333780-2332946	2332946	2333780	R	KQ259_11725	KQ259_11735	44	-1	fimbrial protein	37	-1	putative fimbrial-like adhesin protein	14	-	-	CP076697_S10EC
HVM834	2333780-2332946	2332946	2333780	R	KQ259_11725	KQ259_11735	44	-1	fimbrial protein	37	-1	putative fimbrial-like adhesin protein	14	-	-	CP076697_S10EC
S101EC	2333780-2332946	2332946	2333780	R	KQ259_11725	KQ259_11735	44	-1	fimbrial protein	37	-1	putative fimbrial-like adhesin protein	14	-	-	CP076697_S10EC
S10EC	2333780-2332946	2332946	2333780	R	KQ259_11725	KQ259_11735	44	-1	fimbrial protein	37	-1	putative fimbrial-like adhesin protein	14	-	-	CP076697_S10EC
S127EC	2333780-2332946	2332946	2333780	R	KQ259_11725	KQ259_11735	44	-1	fimbrial protein	37	-1	putative fimbrial-like adhesin protein	14	-	-	CP076697_S10EC
S12EC	2333780-2332946	2332946	2333780	R	KQ259_11725	KQ259_11735	44	-1	fimbrial protein	37	-1	putative fimbrial-like adhesin protein	14	-	-	CP076697_S10EC
S134EC	2333780-2332946	2332946	2333780	R	KQ259_11725	KQ259_11735	44	-1	fimbrial protein	37	-1	putative fimbrial-like adhesin protein	14	-	-	CP076697_S10EC
S39EC	2333780-2332946	2332946	2333780	R	KQ259_11725	KQ259_11735	44	-1	fimbrial protein	37	-1	putative fimbrial-like adhesin protein	14	-	-	CP076697_S10EC
S43EC	2333780-2332946	2332946	2333780	R	KQ259_11725	KQ259_11735	44	-1	fimbrial protein	37	-1	putative fimbrial-like adhesin protein	14	-	-	CP076697_S10EC
S47EC	2333780-2332946	2332946	2333780	R	KQ259_11725	KQ259_11735	44	-1	fimbrial protein	37	-1	putative fimbrial-like adhesin protein	14	-	-	CP076697_S10EC
S53EC	2333780-2332946	2332946	2333780	R	KQ259_11725	KQ259_11735	44	-1	fimbrial protein	37	-1	putative fimbrial-like adhesin protein	14	-	-	CP076697_S10EC
HVM826	2404483-2404492	2404483	2404492	F	KQ259_12010	KQ259_12010	468	1	transcriptional regulator YeiL	240	1	transcriptional regulator YeiL	1	yeiL	yeiL	CP076697_S10EC
S1EC	2436204-2436207	2436204	2436207	F	KQ259_12150	KQ259_12150	105	-1	autotransporter outer membrane beta-barrel domain-containing protein	842	-1	autotransporter outer membrane beta-barrel domain-containing protein	1	-	-	CP076697_S10EC
S100EC	2468659-2468659	2468659	2468659	F	KQ259_12295	KQ259_12300	2	1	acetoacetate metabolism transcriptional regulator AtoC	193	1	acetate CoA-transferase subunit alpha	1	atoC	atoD	CP076697_S10EC
S135EC	2548381-2548372	2548372	2548381	R	KQ259_12620	KQ259_12625	473	-1	transcriptional regulator LrhA	437	1	alanine transaminase AlaA	1	lrhA	alaA	CP076697_S10EC
S102EC	2562515-2562520	2562515	2562520	F	KQ259_12685	KQ259_12685	11	1	GSH-dependent disulfide bond oxidoreductase	642	1	GSH-dependent disulfide bond oxidoreductase	1	yfcG	yfcG	CP076697_S10EC
HVR83	2574896-2574887	2574887	2574896	R	KQ259_12755	KQ259_12755	318	-1	DedA family protein	351	-1	DedA family protein	1	dedA	dedA	CP076697_S10EC
S120EC	2595085-2595115	2595085	2595115	F	KQ259_12855	KQ259_12855	350	-1	fimbrial biogenesis outer membrane usher protein	2329	-1	fimbrial biogenesis outer membrane usher protein	7	-	-	CP076697_S10EC
S26EC	2595085-2595115	2595085	2595115	F	KQ259_12855	KQ259_12855	350	-1	fimbrial biogenesis outer membrane usher protein	2329	-1	fimbrial biogenesis outer membrane usher protein	7	-	-	CP076697_S10EC
S2EC	2595085-2595115	2595085	2595115	F	KQ259_12855	KQ259_12855	350	-1	fimbrial biogenesis outer membrane usher protein	2329	-1	fimbrial biogenesis outer membrane usher protein	7	-	-	CP076697_S10EC
S31EC	2595085-2595115	2595085	2595115	F	KQ259_12855	KQ259_12855	350	-1	fimbrial biogenesis outer membrane usher protein	2329	-1	fimbrial biogenesis outer membrane usher protein	7	-	-	CP076697_S10EC
S34EC	2595085-2595115	2595085	2595115	F	KQ259_12855	KQ259_12855	350	-1	fimbrial biogenesis outer membrane usher protein	2329	-1	fimbrial biogenesis outer membrane usher protein	7	-	-	CP076697_S10EC
S37EC	2595085-2595115	2595085	2595115	F	KQ259_12855	KQ259_12855	350	-1	fimbrial biogenesis outer membrane usher protein	2329	-1	fimbrial biogenesis outer membrane usher protein	7	-	-	CP076697_S10EC
S5EC	2595085-2595115	2595085	2595115	F	KQ259_12855	KQ259_12855	350	-1	fimbrial biogenesis outer membrane usher protein	2329	-1	fimbrial biogenesis outer membrane usher protein	7	-	-	CP076697_S10EC
P189EC	2607205-2607196	2607196	2607205	R	KQ259_12910	KQ259_12910	223	-1	sce7725 family protein	737	-1	sce7725 family protein	1	-	-	CP076697_S10EC
S120EC	2621741-2621732	2621732	2621741	R	KQ259_12975	KQ259_12975	17	-1	multidrug efflux MFS transporter permease subunit EmrY	1531	-1	multidrug efflux MFS transporter permease subunit EmrY	1	emrY	emrY	CP076697_S10EC
P146EC	2625308-2625301	2625301	2625308	R	KQ259_12990	KQ259_12990	2239	1	acid-sensing system histidine kinase EvgS	1362	1	acid-sensing system histidine kinase EvgS	1	evgS	evgS	CP076697_S10EC
S5EC	2690088-2690097	2690088	2690097	F	KQ259_13320	KQ259_13320	372	-1	ethanolamine utilization microcompartment protein EutK	138	-1	ethanolamine utilization microcompartment protein EutK	1	eutK	eutK	CP076697_S10EC
HVM5	2769743-2769734	2769734	2769743	R	KQ259_13640	KQ259_13640	321	-1	bifunctional tRNA (adenosine(37)-C2)-methyltransferase TrmG/ribosomal RNA large subunit methyltransferase RlmN	843	-1	bifunctional tRNA (adenosine(37)-C2)-methyltransferase TrmG/ribosomal RNA large subunit methyltransferase RlmN	1	rlmN	rlmN	CP076697_S10EC
S37EC	2882066-2882058	2882058	2882066	R	KQ259_14160	KQ259_14160	789	1	GABA permease	620	1	GABA permease	1	gabP	gabP	CP076697_S10EC
P146EC	2897494-2897485	2897485	2897494	R	KQ259_14250	KQ259_14250	69	1	L-valine exporter subunit YgaZ	678	1	L-valine exporter subunit YgaZ	1	ygaZ	ygaZ	CP076697_S10EC
S92EC	2965448-2965441	2965441	2965448	R	KQ259_14630	KQ259_14635	66	-1	sulfate adenylyltransferase subunit CysD	178	1	alkaline phosphatase isozyme conversion aminopeptidase	1	cysD	iap	CP076697_S10EC
P56EC	2980448-2980441	2980441	2980448	R	KQ259_14705	KQ259_14705	1057	1	MFS transporter	228	1	MFS transporter	1	yqcE	yqcE	CP076697_S10EC
P189EC	3047641-3047644	3047641	3047644	F	KQ259_14980	KQ259_14985	367	1	hypothetical protein	93	1	type VI secretion system tip protein VgrG	1	-	vgrG	CP076697_S10EC
S37EC	3053128-3053118	3053118	3053128	R	KQ259_15000	KQ259_15000	258	1	DUF2235 domain-containing protein	1621	1	DUF2235 domain-containing protein	1	-	-	CP076697_S10EC
P53EC	3076072-3076081	3076072	3076081	F	KQ259_15095	KQ259_15095	589	-1	PatB family C-S lyase	596	-1	PatB family C-S lyase	1	-	-	CP076697_S10EC
P56EC	3116005-3116011	3116005	3116011	F	KQ259_15240	KQ259_15245	261	-1	5-dehydro-4-deoxy-D-glucuronate isomerase	19	-1	acetyl-CoA C-acetyltransferase	1	kduI	yqeF	CP076697_S10EC
S115EC	3117831-3117838	3117831	3117838	F	KQ259_15250	KQ259_15250	865	1	amino acid permease	372	1	amino acid permease	1	yqeG	yqeG	CP076697_S10EC
S2EC	3120102-3120111	3120102	3120111	F	KQ259_15260	KQ259_15265	182	-1	peptidoglycan DD-metalloendopeptidase family protein	222	1	xanthine dehydrogenase molybdenum-binding subunit XdhA	1	ygeR	xdhA	CP076697_S10EC
CP076697_S10EC	3236334-3237137	3236334	3237137	F	KQ259_15825	KQ259_15835	447	1	tetratricopeptide repeat protein	443	-1	HTH-type transcriptional regulator PapX	83	-	papX	CP076697_S10EC
B36EC	3236334-3237137	3236334	3237137	F	KQ259_15825	KQ259_15835	447	1	tetratricopeptide repeat protein	443	-1	HTH-type transcriptional regulator PapX	83	-	papX	CP076697_S10EC
HVM1147	3236334-3237137	3236334	3237137	F	KQ259_15825	KQ259_15835	447	1	tetratricopeptide repeat protein	443	-1	HTH-type transcriptional regulator PapX	83	-	papX	CP076697_S10EC
HVM1299	3236334-3237137	3236334	3237137	F	KQ259_15825	KQ259_15835	447	1	tetratricopeptide repeat protein	443	-1	HTH-type transcriptional regulator PapX	83	-	papX	CP076697_S10EC
HVM1619	3236334-3237137	3236334	3237137	F	KQ259_15825	KQ259_15835	447	1	tetratricopeptide repeat protein	443	-1	HTH-type transcriptional regulator PapX	83	-	papX	CP076697_S10EC
HVM1997	3236334-3237137	3236334	3237137	F	KQ259_15825	KQ259_15835	447	1	tetratricopeptide repeat protein	443	-1	HTH-type transcriptional regulator PapX	83	-	papX	CP076697_S10EC
HVM3017	3236334-3237137	3236334	3237137	F	KQ259_15825	KQ259_15835	447	1	tetratricopeptide repeat protein	443	-1	HTH-type transcriptional regulator PapX	83	-	papX	CP076697_S10EC
HVM3189	3236334-3237137	3236334	3237137	F	KQ259_15825	KQ259_15835	447	1	tetratricopeptide repeat protein	443	-1	HTH-type transcriptional regulator PapX	83	-	papX	CP076697_S10EC
HVM5	3236334-3237137	3236334	3237137	F	KQ259_15825	KQ259_15835	447	1	tetratricopeptide repeat protein	443	-1	HTH-type transcriptional regulator PapX	83	-	papX	CP076697_S10EC
HVM826	3236334-3237137	3236334	3237137	F	KQ259_15825	KQ259_15835	447	1	tetratricopeptide repeat protein	443	-1	HTH-type transcriptional regulator PapX	83	-	papX	CP076697_S10EC
HVM834	3236334-3237137	3236334	3237137	F	KQ259_15825	KQ259_15835	447	1	tetratricopeptide repeat protein	443	-1	HTH-type transcriptional regulator PapX	83	-	papX	CP076697_S10EC
HVR2496	3236334-3237137	3236334	3237137	F	KQ259_15825	KQ259_15835	447	1	tetratricopeptide repeat protein	443	-1	HTH-type transcriptional regulator PapX	83	-	papX	CP076697_S10EC
HVR83	3236334-3237137	3236334	3237137	F	KQ259_15825	KQ259_15835	447	1	tetratricopeptide repeat protein	443	-1	HTH-type transcriptional regulator PapX	83	-	papX	CP076697_S10EC
IR18E	3236334-3237137	3236334	3237137	F	KQ259_15825	KQ259_15835	447	1	tetratricopeptide repeat protein	443	-1	HTH-type transcriptional regulator PapX	83	-	papX	CP076697_S10EC
IR49	3236334-3237137	3236334	3237137	F	KQ259_15825	KQ259_15835	447	1	tetratricopeptide repeat protein	443	-1	HTH-type transcriptional regulator PapX	83	-	papX	CP076697_S10EC
IR65	3236334-3237137	3236334	3237137	F	KQ259_15825	KQ259_15835	447	1	tetratricopeptide repeat protein	443	-1	HTH-type transcriptional regulator PapX	83	-	papX	CP076697_S10EC
MS2481	3236334-3237137	3236334	3237137	F	KQ259_15825	KQ259_15835	447	1	tetratricopeptide repeat protein	443	-1	HTH-type transcriptional regulator PapX	83	-	papX	CP076697_S10EC
MS2493	3236334-3237137	3236334	3237137	F	KQ259_15825	KQ259_15835	447	1	tetratricopeptide repeat protein	443	-1	HTH-type transcriptional regulator PapX	83	-	papX	CP076697_S10EC
P146EC	3236334-3237137	3236334	3237137	F	KQ259_15825	KQ259_15835	447	1	tetratricopeptide repeat protein	443	-1	HTH-type transcriptional regulator PapX	83	-	papX	CP076697_S10EC
P189EC	3236334-3237137	3236334	3237137	F	KQ259_15825	KQ259_15835	447	1	tetratricopeptide repeat protein	443	-1	HTH-type transcriptional regulator PapX	83	-	papX	CP076697_S10EC
P50EC	3236334-3237137	3236334	3237137	F	KQ259_15825	KQ259_15835	447	1	tetratricopeptide repeat protein	443	-1	HTH-type transcriptional regulator PapX	83	-	papX	CP076697_S10EC
P53EC	3236334-3237137	3236334	3237137	F	KQ259_15825	KQ259_15835	447	1	tetratricopeptide repeat protein	443	-1	HTH-type transcriptional regulator PapX	83	-	papX	CP076697_S10EC
P56EC	3236334-3237137	3236334	3237137	F	KQ259_15825	KQ259_15835	447	1	tetratricopeptide repeat protein	443	-1	HTH-type transcriptional regulator PapX	83	-	papX	CP076697_S10EC
S100EC	3236334-3237137	3236334	3237137	F	KQ259_15825	KQ259_15835	447	1	tetratricopeptide repeat protein	443	-1	HTH-type transcriptional regulator PapX	83	-	papX	CP076697_S10EC
S101EC	3236334-3237137	3236334	3237137	F	KQ259_15825	KQ259_15835	447	1	tetratricopeptide repeat protein	443	-1	HTH-type transcriptional regulator PapX	83	-	papX	CP076697_S10EC
S102EC	3236334-3237137	3236334	3237137	F	KQ259_15825	KQ259_15835	447	1	tetratricopeptide repeat protein	443	-1	HTH-type transcriptional regulator PapX	83	-	papX	CP076697_S10EC
S103EC	3236334-3237137	3236334	3237137	F	KQ259_15825	KQ259_15835	447	1	tetratricopeptide repeat protein	443	-1	HTH-type transcriptional regulator PapX	83	-	papX	CP076697_S10EC
S104EC	3236334-3237137	3236334	3237137	F	KQ259_15825	KQ259_15835	447	1	tetratricopeptide repeat protein	443	-1	HTH-type transcriptional regulator PapX	83	-	papX	CP076697_S10EC
S105EC	3236334-3237137	3236334	3237137	F	KQ259_15825	KQ259_15835	447	1	tetratricopeptide repeat protein	443	-1	HTH-type transcriptional regulator PapX	83	-	papX	CP076697_S10EC
S107EC	3236334-3237137	3236334	3237137	F	KQ259_15825	KQ259_15835	447	1	tetratricopeptide repeat protein	443	-1	HTH-type transcriptional regulator PapX	83	-	papX	CP076697_S10EC
S108EC	3236334-3237137	3236334	3237137	F	KQ259_15825	KQ259_15835	447	1	tetratricopeptide repeat protein	443	-1	HTH-type transcriptional regulator PapX	83	-	papX	CP076697_S10EC
S109EC	3236334-3237137	3236334	3237137	F	KQ259_15825	KQ259_15835	447	1	tetratricopeptide repeat protein	443	-1	HTH-type transcriptional regulator PapX	83	-	papX	CP076697_S10EC
S10EC	3236334-3237137	3236334	3237137	F	KQ259_15825	KQ259_15835	447	1	tetratricopeptide repeat protein	443	-1	HTH-type transcriptional regulator PapX	83	-	papX	CP076697_S10EC
S110EC	3236334-3237137	3236334	3237137	F	KQ259_15825	KQ259_15835	447	1	tetratricopeptide repeat protein	443	-1	HTH-type transcriptional regulator PapX	83	-	papX	CP076697_S10EC
S111EC	3236334-3237137	3236334	3237137	F	KQ259_15825	KQ259_15835	447	1	tetratricopeptide repeat protein	443	-1	HTH-type transcriptional regulator PapX	83	-	papX	CP076697_S10EC
S112EC	3236334-3237137	3236334	3237137	F	KQ259_15825	KQ259_15835	447	1	tetratricopeptide repeat protein	443	-1	HTH-type transcriptional regulator PapX	83	-	papX	CP076697_S10EC
S113EC	3236334-3237137	3236334	3237137	F	KQ259_15825	KQ259_15835	447	1	tetratricopeptide repeat protein	443	-1	HTH-type transcriptional regulator PapX	83	-	papX	CP076697_S10EC
S114EC	3236334-3237137	3236334	3237137	F	KQ259_15825	KQ259_15835	447	1	tetratricopeptide repeat protein	443	-1	HTH-type transcriptional regulator PapX	83	-	papX	CP076697_S10EC
S115EC	3236334-3237137	3236334	3237137	F	KQ259_15825	KQ259_15835	447	1	tetratricopeptide repeat protein	443	-1	HTH-type transcriptional regulator PapX	83	-	papX	CP076697_S10EC
S116EC	3236334-3237137	3236334	3237137	F	KQ259_15825	KQ259_15835	447	1	tetratricopeptide repeat protein	443	-1	HTH-type transcriptional regulator PapX	83	-	papX	CP076697_S10EC
S117EC	3236334-3237137	3236334	3237137	F	KQ259_15825	KQ259_15835	447	1	tetratricopeptide repeat protein	443	-1	HTH-type transcriptional regulator PapX	83	-	papX	CP076697_S10EC
S118EC	3236334-3237137	3236334	3237137	F	KQ259_15825	KQ259_15835	447	1	tetratricopeptide repeat protein	443	-1	HTH-type transcriptional regulator PapX	83	-	papX	CP076697_S10EC
S119EC	3236334-3237137	3236334	3237137	F	KQ259_15825	KQ259_15835	447	1	tetratricopeptide repeat protein	443	-1	HTH-type transcriptional regulator PapX	83	-	papX	CP076697_S10EC
S11EC	3236334-3237137	3236334	3237137	F	KQ259_15825	KQ259_15835	447	1	tetratricopeptide repeat protein	443	-1	HTH-type transcriptional regulator PapX	83	-	papX	CP076697_S10EC
S120EC	3236334-3237137	3236334	3237137	F	KQ259_15825	KQ259_15835	447	1	tetratricopeptide repeat protein	443	-1	HTH-type transcriptional regulator PapX	83	-	papX	CP076697_S10EC
S121EC	3236334-3237137	3236334	3237137	F	KQ259_15825	KQ259_15835	447	1	tetratricopeptide repeat protein	443	-1	HTH-type transcriptional regulator PapX	83	-	papX	CP076697_S10EC
S123EC	3236334-3237137	3236334	3237137	F	KQ259_15825	KQ259_15835	447	1	tetratricopeptide repeat protein	443	-1	HTH-type transcriptional regulator PapX	83	-	papX	CP076697_S10EC
S125EC	3236334-3237137	3236334	3237137	F	KQ259_15825	KQ259_15835	447	1	tetratricopeptide repeat protein	443	-1	HTH-type transcriptional regulator PapX	83	-	papX	CP076697_S10EC
S126EC	3236334-3237137	3236334	3237137	F	KQ259_15825	KQ259_15835	447	1	tetratricopeptide repeat protein	443	-1	HTH-type transcriptional regulator PapX	83	-	papX	CP076697_S10EC
S127EC	3236334-3237137	3236334	3237137	F	KQ259_15825	KQ259_15835	447	1	tetratricopeptide repeat protein	443	-1	HTH-type transcriptional regulator PapX	83	-	papX	CP076697_S10EC
S129EC	3236334-3237137	3236334	3237137	F	KQ259_15825	KQ259_15835	447	1	tetratricopeptide repeat protein	443	-1	HTH-type transcriptional regulator PapX	83	-	papX	CP076697_S10EC
S12EC	3236334-3237137	3236334	3237137	F	KQ259_15825	KQ259_15835	447	1	tetratricopeptide repeat protein	443	-1	HTH-type transcriptional regulator PapX	83	-	papX	CP076697_S10EC
S130EC	3236334-3237137	3236334	3237137	F	KQ259_15825	KQ259_15835	447	1	tetratricopeptide repeat protein	443	-1	HTH-type transcriptional regulator PapX	83	-	papX	CP076697_S10EC
S131EC	3236334-3237137	3236334	3237137	F	KQ259_15825	KQ259_15835	447	1	tetratricopeptide repeat protein	443	-1	HTH-type transcriptional regulator PapX	83	-	papX	CP076697_S10EC
S132EC	3236334-3237137	3236334	3237137	F	KQ259_15825	KQ259_15835	447	1	tetratricopeptide repeat protein	443	-1	HTH-type transcriptional regulator PapX	83	-	papX	CP076697_S10EC
S133EC	3236334-3237137	3236334	3237137	F	KQ259_15825	KQ259_15835	447	1	tetratricopeptide repeat protein	443	-1	HTH-type transcriptional regulator PapX	83	-	papX	CP076697_S10EC
S134EC	3236334-3237137	3236334	3237137	F	KQ259_15825	KQ259_15835	447	1	tetratricopeptide repeat protein	443	-1	HTH-type transcriptional regulator PapX	83	-	papX	CP076697_S10EC
S135EC	3236334-3237137	3236334	3237137	F	KQ259_15825	KQ259_15835	447	1	tetratricopeptide repeat protein	443	-1	HTH-type transcriptional regulator PapX	83	-	papX	CP076697_S10EC
S15EC	3236334-3237137	3236334	3237137	F	KQ259_15825	KQ259_15835	447	1	tetratricopeptide repeat protein	443	-1	HTH-type transcriptional regulator PapX	83	-	papX	CP076697_S10EC
S19EC	3236334-3237137	3236334	3237137	F	KQ259_15825	KQ259_15835	447	1	tetratricopeptide repeat protein	443	-1	HTH-type transcriptional regulator PapX	83	-	papX	CP076697_S10EC
S1EC	3236334-3237137	3236334	3237137	F	KQ259_15825	KQ259_15835	447	1	tetratricopeptide repeat protein	443	-1	HTH-type transcriptional regulator PapX	83	-	papX	CP076697_S10EC
S21EC	3236334-3237137	3236334	3237137	F	KQ259_15825	KQ259_15835	447	1	tetratricopeptide repeat protein	443	-1	HTH-type transcriptional regulator PapX	83	-	papX	CP076697_S10EC
S22EC	3236334-3237137	3236334	3237137	F	KQ259_15825	KQ259_15835	447	1	tetratricopeptide repeat protein	443	-1	HTH-type transcriptional regulator PapX	83	-	papX	CP076697_S10EC
S24EC	3236334-3237137	3236334	3237137	F	KQ259_15825	KQ259_15835	447	1	tetratricopeptide repeat protein	443	-1	HTH-type transcriptional regulator PapX	83	-	papX	CP076697_S10EC
S30EC	3236334-3237137	3236334	3237137	F	KQ259_15825	KQ259_15835	447	1	tetratricopeptide repeat protein	443	-1	HTH-type transcriptional regulator PapX	83	-	papX	CP076697_S10EC
S31EC	3236334-3237137	3236334	3237137	F	KQ259_15825	KQ259_15835	447	1	tetratricopeptide repeat protein	443	-1	HTH-type transcriptional regulator PapX	83	-	papX	CP076697_S10EC
S32EC	3236334-3237137	3236334	3237137	F	KQ259_15825	KQ259_15835	447	1	tetratricopeptide repeat protein	443	-1	HTH-type transcriptional regulator PapX	83	-	papX	CP076697_S10EC
S34EC	3236334-3237137	3236334	3237137	F	KQ259_15825	KQ259_15835	447	1	tetratricopeptide repeat protein	443	-1	HTH-type transcriptional regulator PapX	83	-	papX	CP076697_S10EC
S37EC	3236334-3237137	3236334	3237137	F	KQ259_15825	KQ259_15835	447	1	tetratricopeptide repeat protein	443	-1	HTH-type transcriptional regulator PapX	83	-	papX	CP076697_S10EC
S43EC	3236334-3237137	3236334	3237137	F	KQ259_15825	KQ259_15835	447	1	tetratricopeptide repeat protein	443	-1	HTH-type transcriptional regulator PapX	83	-	papX	CP076697_S10EC
S47EC	3236334-3237137	3236334	3237137	F	KQ259_15825	KQ259_15835	447	1	tetratricopeptide repeat protein	443	-1	HTH-type transcriptional regulator PapX	83	-	papX	CP076697_S10EC
S53EC	3236334-3237137	3236334	3237137	F	KQ259_15825	KQ259_15835	447	1	tetratricopeptide repeat protein	443	-1	HTH-type transcriptional regulator PapX	83	-	papX	CP076697_S10EC
S5EC	3236334-3237137	3236334	3237137	F	KQ259_15825	KQ259_15835	447	1	tetratricopeptide repeat protein	443	-1	HTH-type transcriptional regulator PapX	83	-	papX	CP076697_S10EC
S65EC	3236334-3237137	3236334	3237137	F	KQ259_15825	KQ259_15835	447	1	tetratricopeptide repeat protein	443	-1	HTH-type transcriptional regulator PapX	83	-	papX	CP076697_S10EC
S6EC	3236334-3237137	3236334	3237137	F	KQ259_15825	KQ259_15835	447	1	tetratricopeptide repeat protein	443	-1	HTH-type transcriptional regulator PapX	83	-	papX	CP076697_S10EC
S77EC	3236334-3237137	3236334	3237137	F	KQ259_15825	KQ259_15835	447	1	tetratricopeptide repeat protein	443	-1	HTH-type transcriptional regulator PapX	83	-	papX	CP076697_S10EC
S92EC	3236334-3237137	3236334	3237137	F	KQ259_15825	KQ259_15835	447	1	tetratricopeptide repeat protein	443	-1	HTH-type transcriptional regulator PapX	83	-	papX	CP076697_S10EC
S93EC	3236334-3237137	3236334	3237137	F	KQ259_15825	KQ259_15835	447	1	tetratricopeptide repeat protein	443	-1	HTH-type transcriptional regulator PapX	83	-	papX	CP076697_S10EC
S94EC	3236334-3237137	3236334	3237137	F	KQ259_15825	KQ259_15835	447	1	tetratricopeptide repeat protein	443	-1	HTH-type transcriptional regulator PapX	83	-	papX	CP076697_S10EC
S96EC	3236334-3237137	3236334	3237137	F	KQ259_15825	KQ259_15835	447	1	tetratricopeptide repeat protein	443	-1	HTH-type transcriptional regulator PapX	83	-	papX	CP076697_S10EC
S97EC	3236334-3237137	3236334	3237137	F	KQ259_15825	KQ259_15835	447	1	tetratricopeptide repeat protein	443	-1	HTH-type transcriptional regulator PapX	83	-	papX	CP076697_S10EC
S98EC	3236334-3237137	3236334	3237137	F	KQ259_15825	KQ259_15835	447	1	tetratricopeptide repeat protein	443	-1	HTH-type transcriptional regulator PapX	83	-	papX	CP076697_S10EC
S99EC	3236334-3237137	3236334	3237137	F	KQ259_15825	KQ259_15835	447	1	tetratricopeptide repeat protein	443	-1	HTH-type transcriptional regulator PapX	83	-	papX	CP076697_S10EC
CP076697_S10EC	3239179-3238353	3238353	3239179	R	KQ259_15835	KQ259_15845	221	-1	HTH-type transcriptional regulator PapX	50	-1	P fimbria major subunit PapA	83	papX	papA	CP076697_S10EC
B36EC	3239179-3238353	3238353	3239179	R	KQ259_15835	KQ259_15845	221	-1	HTH-type transcriptional regulator PapX	50	-1	P fimbria major subunit PapA	83	papX	papA	CP076697_S10EC
HVM1147	3239179-3238353	3238353	3239179	R	KQ259_15835	KQ259_15845	221	-1	HTH-type transcriptional regulator PapX	50	-1	P fimbria major subunit PapA	83	papX	papA	CP076697_S10EC
HVM1299	3239179-3238353	3238353	3239179	R	KQ259_15835	KQ259_15845	221	-1	HTH-type transcriptional regulator PapX	50	-1	P fimbria major subunit PapA	83	papX	papA	CP076697_S10EC
HVM1619	3239179-3238353	3238353	3239179	R	KQ259_15835	KQ259_15845	221	-1	HTH-type transcriptional regulator PapX	50	-1	P fimbria major subunit PapA	83	papX	papA	CP076697_S10EC
HVM1997	3239179-3238353	3238353	3239179	R	KQ259_15835	KQ259_15845	221	-1	HTH-type transcriptional regulator PapX	50	-1	P fimbria major subunit PapA	83	papX	papA	CP076697_S10EC
HVM3017	3239179-3238353	3238353	3239179	R	KQ259_15835	KQ259_15845	221	-1	HTH-type transcriptional regulator PapX	50	-1	P fimbria major subunit PapA	83	papX	papA	CP076697_S10EC
HVM3189	3239179-3238353	3238353	3239179	R	KQ259_15835	KQ259_15845	221	-1	HTH-type transcriptional regulator PapX	50	-1	P fimbria major subunit PapA	83	papX	papA	CP076697_S10EC
HVM5	3239179-3238353	3238353	3239179	R	KQ259_15835	KQ259_15845	221	-1	HTH-type transcriptional regulator PapX	50	-1	P fimbria major subunit PapA	83	papX	papA	CP076697_S10EC
HVM826	3239179-3238353	3238353	3239179	R	KQ259_15835	KQ259_15845	221	-1	HTH-type transcriptional regulator PapX	50	-1	P fimbria major subunit PapA	83	papX	papA	CP076697_S10EC
HVM834	3239179-3238353	3238353	3239179	R	KQ259_15835	KQ259_15845	221	-1	HTH-type transcriptional regulator PapX	50	-1	P fimbria major subunit PapA	83	papX	papA	CP076697_S10EC
HVR2496	3239179-3238353	3238353	3239179	R	KQ259_15835	KQ259_15845	221	-1	HTH-type transcriptional regulator PapX	50	-1	P fimbria major subunit PapA	83	papX	papA	CP076697_S10EC
HVR83	3239179-3238353	3238353	3239179	R	KQ259_15835	KQ259_15845	221	-1	HTH-type transcriptional regulator PapX	50	-1	P fimbria major subunit PapA	83	papX	papA	CP076697_S10EC
IR18E	3239179-3238353	3238353	3239179	R	KQ259_15835	KQ259_15845	221	-1	HTH-type transcriptional regulator PapX	50	-1	P fimbria major subunit PapA	83	papX	papA	CP076697_S10EC
IR49	3239179-3238353	3238353	3239179	R	KQ259_15835	KQ259_15845	221	-1	HTH-type transcriptional regulator PapX	50	-1	P fimbria major subunit PapA	83	papX	papA	CP076697_S10EC
IR65	3239179-3238353	3238353	3239179	R	KQ259_15835	KQ259_15845	221	-1	HTH-type transcriptional regulator PapX	50	-1	P fimbria major subunit PapA	83	papX	papA	CP076697_S10EC
MS2481	3239179-3238353	3238353	3239179	R	KQ259_15835	KQ259_15845	221	-1	HTH-type transcriptional regulator PapX	50	-1	P fimbria major subunit PapA	83	papX	papA	CP076697_S10EC
MS2493	3239179-3238353	3238353	3239179	R	KQ259_15835	KQ259_15845	221	-1	HTH-type transcriptional regulator PapX	50	-1	P fimbria major subunit PapA	83	papX	papA	CP076697_S10EC
P146EC	3239179-3238353	3238353	3239179	R	KQ259_15835	KQ259_15845	221	-1	HTH-type transcriptional regulator PapX	50	-1	P fimbria major subunit PapA	83	papX	papA	CP076697_S10EC
P189EC	3239179-3238353	3238353	3239179	R	KQ259_15835	KQ259_15845	221	-1	HTH-type transcriptional regulator PapX	50	-1	P fimbria major subunit PapA	83	papX	papA	CP076697_S10EC
P50EC	3239179-3238353	3238353	3239179	R	KQ259_15835	KQ259_15845	221	-1	HTH-type transcriptional regulator PapX	50	-1	P fimbria major subunit PapA	83	papX	papA	CP076697_S10EC
P53EC	3239179-3238353	3238353	3239179	R	KQ259_15835	KQ259_15845	221	-1	HTH-type transcriptional regulator PapX	50	-1	P fimbria major subunit PapA	83	papX	papA	CP076697_S10EC
P56EC	3239179-3238353	3238353	3239179	R	KQ259_15835	KQ259_15845	221	-1	HTH-type transcriptional regulator PapX	50	-1	P fimbria major subunit PapA	83	papX	papA	CP076697_S10EC
S100EC	3239179-3238353	3238353	3239179	R	KQ259_15835	KQ259_15845	221	-1	HTH-type transcriptional regulator PapX	50	-1	P fimbria major subunit PapA	83	papX	papA	CP076697_S10EC
S101EC	3239179-3238353	3238353	3239179	R	KQ259_15835	KQ259_15845	221	-1	HTH-type transcriptional regulator PapX	50	-1	P fimbria major subunit PapA	83	papX	papA	CP076697_S10EC
S102EC	3239179-3238353	3238353	3239179	R	KQ259_15835	KQ259_15845	221	-1	HTH-type transcriptional regulator PapX	50	-1	P fimbria major subunit PapA	83	papX	papA	CP076697_S10EC
S103EC	3239179-3238353	3238353	3239179	R	KQ259_15835	KQ259_15845	221	-1	HTH-type transcriptional regulator PapX	50	-1	P fimbria major subunit PapA	83	papX	papA	CP076697_S10EC
S104EC	3239179-3238353	3238353	3239179	R	KQ259_15835	KQ259_15845	221	-1	HTH-type transcriptional regulator PapX	50	-1	P fimbria major subunit PapA	83	papX	papA	CP076697_S10EC
S105EC	3239179-3238353	3238353	3239179	R	KQ259_15835	KQ259_15845	221	-1	HTH-type transcriptional regulator PapX	50	-1	P fimbria major subunit PapA	83	papX	papA	CP076697_S10EC
S107EC	3239179-3238353	3238353	3239179	R	KQ259_15835	KQ259_15845	221	-1	HTH-type transcriptional regulator PapX	50	-1	P fimbria major subunit PapA	83	papX	papA	CP076697_S10EC
S108EC	3239179-3238353	3238353	3239179	R	KQ259_15835	KQ259_15845	221	-1	HTH-type transcriptional regulator PapX	50	-1	P fimbria major subunit PapA	83	papX	papA	CP076697_S10EC
S109EC	3239179-3238353	3238353	3239179	R	KQ259_15835	KQ259_15845	221	-1	HTH-type transcriptional regulator PapX	50	-1	P fimbria major subunit PapA	83	papX	papA	CP076697_S10EC
S10EC	3239179-3238353	3238353	3239179	R	KQ259_15835	KQ259_15845	221	-1	HTH-type transcriptional regulator PapX	50	-1	P fimbria major subunit PapA	83	papX	papA	CP076697_S10EC
S110EC	3239179-3238353	3238353	3239179	R	KQ259_15835	KQ259_15845	221	-1	HTH-type transcriptional regulator PapX	50	-1	P fimbria major subunit PapA	83	papX	papA	CP076697_S10EC
S111EC	3239179-3238353	3238353	3239179	R	KQ259_15835	KQ259_15845	221	-1	HTH-type transcriptional regulator PapX	50	-1	P fimbria major subunit PapA	83	papX	papA	CP076697_S10EC
S112EC	3239179-3238353	3238353	3239179	R	KQ259_15835	KQ259_15845	221	-1	HTH-type transcriptional regulator PapX	50	-1	P fimbria major subunit PapA	83	papX	papA	CP076697_S10EC
S113EC	3239179-3238353	3238353	3239179	R	KQ259_15835	KQ259_15845	221	-1	HTH-type transcriptional regulator PapX	50	-1	P fimbria major subunit PapA	83	papX	papA	CP076697_S10EC
S114EC	3239179-3238353	3238353	3239179	R	KQ259_15835	KQ259_15845	221	-1	HTH-type transcriptional regulator PapX	50	-1	P fimbria major subunit PapA	83	papX	papA	CP076697_S10EC
S115EC	3239179-3238353	3238353	3239179	R	KQ259_15835	KQ259_15845	221	-1	HTH-type transcriptional regulator PapX	50	-1	P fimbria major subunit PapA	83	papX	papA	CP076697_S10EC
S116EC	3239179-3238353	3238353	3239179	R	KQ259_15835	KQ259_15845	221	-1	HTH-type transcriptional regulator PapX	50	-1	P fimbria major subunit PapA	83	papX	papA	CP076697_S10EC
S117EC	3239179-3238353	3238353	3239179	R	KQ259_15835	KQ259_15845	221	-1	HTH-type transcriptional regulator PapX	50	-1	P fimbria major subunit PapA	83	papX	papA	CP076697_S10EC
S118EC	3239179-3238353	3238353	3239179	R	KQ259_15835	KQ259_15845	221	-1	HTH-type transcriptional regulator PapX	50	-1	P fimbria major subunit PapA	83	papX	papA	CP076697_S10EC
S119EC	3239179-3238353	3238353	3239179	R	KQ259_15835	KQ259_15845	221	-1	HTH-type transcriptional regulator PapX	50	-1	P fimbria major subunit PapA	83	papX	papA	CP076697_S10EC
S11EC	3239179-3238353	3238353	3239179	R	KQ259_15835	KQ259_15845	221	-1	HTH-type transcriptional regulator PapX	50	-1	P fimbria major subunit PapA	83	papX	papA	CP076697_S10EC
S120EC	3239179-3238353	3238353	3239179	R	KQ259_15835	KQ259_15845	221	-1	HTH-type transcriptional regulator PapX	50	-1	P fimbria major subunit PapA	83	papX	papA	CP076697_S10EC
S121EC	3239179-3238353	3238353	3239179	R	KQ259_15835	KQ259_15845	221	-1	HTH-type transcriptional regulator PapX	50	-1	P fimbria major subunit PapA	83	papX	papA	CP076697_S10EC
S123EC	3239179-3238353	3238353	3239179	R	KQ259_15835	KQ259_15845	221	-1	HTH-type transcriptional regulator PapX	50	-1	P fimbria major subunit PapA	83	papX	papA	CP076697_S10EC
S125EC	3239179-3238353	3238353	3239179	R	KQ259_15835	KQ259_15845	221	-1	HTH-type transcriptional regulator PapX	50	-1	P fimbria major subunit PapA	83	papX	papA	CP076697_S10EC
S126EC	3239179-3238353	3238353	3239179	R	KQ259_15835	KQ259_15845	221	-1	HTH-type transcriptional regulator PapX	50	-1	P fimbria major subunit PapA	83	papX	papA	CP076697_S10EC
S127EC	3239179-3238353	3238353	3239179	R	KQ259_15835	KQ259_15845	221	-1	HTH-type transcriptional regulator PapX	50	-1	P fimbria major subunit PapA	83	papX	papA	CP076697_S10EC
S129EC	3239179-3238353	3238353	3239179	R	KQ259_15835	KQ259_15845	221	-1	HTH-type transcriptional regulator PapX	50	-1	P fimbria major subunit PapA	83	papX	papA	CP076697_S10EC
S12EC	3239179-3238353	3238353	3239179	R	KQ259_15835	KQ259_15845	221	-1	HTH-type transcriptional regulator PapX	50	-1	P fimbria major subunit PapA	83	papX	papA	CP076697_S10EC
S130EC	3239179-3238353	3238353	3239179	R	KQ259_15835	KQ259_15845	221	-1	HTH-type transcriptional regulator PapX	50	-1	P fimbria major subunit PapA	83	papX	papA	CP076697_S10EC
S131EC	3239179-3238353	3238353	3239179	R	KQ259_15835	KQ259_15845	221	-1	HTH-type transcriptional regulator PapX	50	-1	P fimbria major subunit PapA	83	papX	papA	CP076697_S10EC
S132EC	3239179-3238353	3238353	3239179	R	KQ259_15835	KQ259_15845	221	-1	HTH-type transcriptional regulator PapX	50	-1	P fimbria major subunit PapA	83	papX	papA	CP076697_S10EC
S133EC	3239179-3238353	3238353	3239179	R	KQ259_15835	KQ259_15845	221	-1	HTH-type transcriptional regulator PapX	50	-1	P fimbria major subunit PapA	83	papX	papA	CP076697_S10EC
S134EC	3239179-3238353	3238353	3239179	R	KQ259_15835	KQ259_15845	221	-1	HTH-type transcriptional regulator PapX	50	-1	P fimbria major subunit PapA	83	papX	papA	CP076697_S10EC
S135EC	3239179-3238353	3238353	3239179	R	KQ259_15835	KQ259_15845	221	-1	HTH-type transcriptional regulator PapX	50	-1	P fimbria major subunit PapA	83	papX	papA	CP076697_S10EC
S15EC	3239179-3238353	3238353	3239179	R	KQ259_15835	KQ259_15845	221	-1	HTH-type transcriptional regulator PapX	50	-1	P fimbria major subunit PapA	83	papX	papA	CP076697_S10EC
S19EC	3239179-3238353	3238353	3239179	R	KQ259_15835	KQ259_15845	221	-1	HTH-type transcriptional regulator PapX	50	-1	P fimbria major subunit PapA	83	papX	papA	CP076697_S10EC
S1EC	3239179-3238353	3238353	3239179	R	KQ259_15835	KQ259_15845	221	-1	HTH-type transcriptional regulator PapX	50	-1	P fimbria major subunit PapA	83	papX	papA	CP076697_S10EC
S21EC	3239179-3238353	3238353	3239179	R	KQ259_15835	KQ259_15845	221	-1	HTH-type transcriptional regulator PapX	50	-1	P fimbria major subunit PapA	83	papX	papA	CP076697_S10EC
S22EC	3239179-3238353	3238353	3239179	R	KQ259_15835	KQ259_15845	221	-1	HTH-type transcriptional regulator PapX	50	-1	P fimbria major subunit PapA	83	papX	papA	CP076697_S10EC
S24EC	3239179-3238353	3238353	3239179	R	KQ259_15835	KQ259_15845	221	-1	HTH-type transcriptional regulator PapX	50	-1	P fimbria major subunit PapA	83	papX	papA	CP076697_S10EC
S30EC	3239179-3238353	3238353	3239179	R	KQ259_15835	KQ259_15845	221	-1	HTH-type transcriptional regulator PapX	50	-1	P fimbria major subunit PapA	83	papX	papA	CP076697_S10EC
S31EC	3239179-3238353	3238353	3239179	R	KQ259_15835	KQ259_15845	221	-1	HTH-type transcriptional regulator PapX	50	-1	P fimbria major subunit PapA	83	papX	papA	CP076697_S10EC
S32EC	3239179-3238353	3238353	3239179	R	KQ259_15835	KQ259_15845	221	-1	HTH-type transcriptional regulator PapX	50	-1	P fimbria major subunit PapA	83	papX	papA	CP076697_S10EC
S34EC	3239179-3238353	3238353	3239179	R	KQ259_15835	KQ259_15845	221	-1	HTH-type transcriptional regulator PapX	50	-1	P fimbria major subunit PapA	83	papX	papA	CP076697_S10EC
S43EC	3239179-3238353	3238353	3239179	R	KQ259_15835	KQ259_15845	221	-1	HTH-type transcriptional regulator PapX	50	-1	P fimbria major subunit PapA	83	papX	papA	CP076697_S10EC
S47EC	3239179-3238353	3238353	3239179	R	KQ259_15835	KQ259_15845	221	-1	HTH-type transcriptional regulator PapX	50	-1	P fimbria major subunit PapA	83	papX	papA	CP076697_S10EC
S53EC	3239179-3238353	3238353	3239179	R	KQ259_15835	KQ259_15845	221	-1	HTH-type transcriptional regulator PapX	50	-1	P fimbria major subunit PapA	83	papX	papA	CP076697_S10EC
S5EC	3239179-3238353	3238353	3239179	R	KQ259_15835	KQ259_15845	221	-1	HTH-type transcriptional regulator PapX	50	-1	P fimbria major subunit PapA	83	papX	papA	CP076697_S10EC
S65EC	3239179-3238353	3238353	3239179	R	KQ259_15835	KQ259_15845	221	-1	HTH-type transcriptional regulator PapX	50	-1	P fimbria major subunit PapA	83	papX	papA	CP076697_S10EC
S6EC	3239179-3238353	3238353	3239179	R	KQ259_15835	KQ259_15845	221	-1	HTH-type transcriptional regulator PapX	50	-1	P fimbria major subunit PapA	83	papX	papA	CP076697_S10EC
S77EC	3239179-3238353	3238353	3239179	R	KQ259_15835	KQ259_15845	221	-1	HTH-type transcriptional regulator PapX	50	-1	P fimbria major subunit PapA	83	papX	papA	CP076697_S10EC
S92EC	3239179-3238353	3238353	3239179	R	KQ259_15835	KQ259_15845	221	-1	HTH-type transcriptional regulator PapX	50	-1	P fimbria major subunit PapA	83	papX	papA	CP076697_S10EC
S93EC	3239179-3238353	3238353	3239179	R	KQ259_15835	KQ259_15845	221	-1	HTH-type transcriptional regulator PapX	50	-1	P fimbria major subunit PapA	83	papX	papA	CP076697_S10EC
S94EC	3239179-3238353	3238353	3239179	R	KQ259_15835	KQ259_15845	221	-1	HTH-type transcriptional regulator PapX	50	-1	P fimbria major subunit PapA	83	papX	papA	CP076697_S10EC
S95EC	3239179-3238353	3238353	3239179	R	KQ259_15835	KQ259_15845	221	-1	HTH-type transcriptional regulator PapX	50	-1	P fimbria major subunit PapA	83	papX	papA	CP076697_S10EC
S96EC	3239179-3238353	3238353	3239179	R	KQ259_15835	KQ259_15845	221	-1	HTH-type transcriptional regulator PapX	50	-1	P fimbria major subunit PapA	83	papX	papA	CP076697_S10EC
S97EC	3239179-3238353	3238353	3239179	R	KQ259_15835	KQ259_15845	221	-1	HTH-type transcriptional regulator PapX	50	-1	P fimbria major subunit PapA	83	papX	papA	CP076697_S10EC
S98EC	3239179-3238353	3238353	3239179	R	KQ259_15835	KQ259_15845	221	-1	HTH-type transcriptional regulator PapX	50	-1	P fimbria major subunit PapA	83	papX	papA	CP076697_S10EC
S99EC	3239179-3238353	3238353	3239179	R	KQ259_15835	KQ259_15845	221	-1	HTH-type transcriptional regulator PapX	50	-1	P fimbria major subunit PapA	83	papX	papA	CP076697_S10EC
MS2481	3265703-3265696	3265696	3265703	R	KQ259_15955	KQ259_15955	221	1	IS3 family transposase	1319	1	IS3 family transposase	1	-	-	CP076697_S10EC
HVM277	3398842-3398850	3398842	3398850	F	KQ259_16580	KQ259_16580	593	1	mannitol dehydrogenase family protein	888	1	mannitol dehydrogenase family protein	1	-	-	CP076697_S10EC
S37EC	3403263-3403260	3403260	3403263	R	KQ259_16605	KQ259_16605	1104	1	TRAP transporter large permease subunit	204	1	TRAP transporter large permease subunit	1	-	-	CP076697_S10EC
P53EC	3438223-3438214	3438214	3438223	R	KQ259_16765	KQ259_16770	357	-1	hypothetical protein	212	1	fimbrial-like protein	1	-	-	CP076697_S10EC
S37EC	3498813-3498817	3498813	3498817	F	KQ259_17025	KQ259_17030	5	1	hexuronate transporter ExuT	120	1	transcriptional regulator ExuR	1	exuT	exuR	CP076697_S10EC
S95EC	3520924-3520928	3520924	3520928	F	KQ259_17155	KQ259_17165	479	1	transcriptional activator TdcR	491	-1	glycerate 2-kinase	1	tdcR	garK	CP076697_S10EC
HVM2044	3569373-3569381	3569373	3569381	F	KQ259_17405	KQ259_17410	47	-1	phosphoethanolamine transferase	401	-1	tRNA-Leu	2	yhbX	-	CP076697_S10EC
HVM2289	3569373-3569381	3569373	3569381	F	KQ259_17405	KQ259_17410	47	-1	phosphoethanolamine transferase	401	-1	tRNA-Leu	2	yhbX	-	CP076697_S10EC
P50EC	3650066-3650081	3650066	3650081	F	KQ259_17795	KQ259_17795	29	-1	substrate-binding domain-containing protein	877	-1	substrate-binding domain-containing protein	1	-	-	CP076697_S10EC
S2EC	3658437-3658427	3658427	3658437	R	KQ259_17840	KQ259_17845	50	1	adenine-specific DNA-methyltransferase	23	1	DUF2556 family protein	1	yhdJ	yhdU	CP076697_S10EC
IR18E	3782419-3781877	3781877	3782419	R	KQ259_18550	KQ259_18560	232	1	RNA-binding transcriptional accessory protein	93	1	Fe(2+) transporter permease subunit FeoB	2	yhgF	feoB	CP076697_S10EC
S112EC	3782419-3781877	3781877	3782419	R	KQ259_18550	KQ259_18560	232	1	RNA-binding transcriptional accessory protein	93	1	Fe(2+) transporter permease subunit FeoB	2	yhgF	feoB	CP076697_S10EC
S125EC	3872291-3872289	3872289	3872291	R	KQ259_18975	KQ259_18975	755	1	DUF2776 domain-containing protein	300	1	DUF2776 domain-containing protein	1	yhiM	yhiM	CP076697_S10EC
S37EC	3897370-3897364	3897364	3897370	R	KQ259_19095	KQ259_19095	68	-1	MgtC/SapB family protein	586	-1	MgtC/SapB family protein	1	yhiD	yhiD	CP076697_S10EC
S92EC	3943562-3943564	3943562	3943564	F	KQ259_19270	KQ259_19270	744	1	amino acid permease	530	1	amino acid permease	1	yhjV	yhjV	CP076697_S10EC
S92EC	3974372-3974364	3974364	3974372	R	KQ259_19415	KQ259_19415	276	1	D-xylose ABC transporter ATP-binding protein	1274	1	D-xylose ABC transporter ATP-binding protein	1	xylG	xylG	CP076697_S10EC
S100EC	3986044-3986053	3986044	3986053	F	KQ259_19470	KQ259_19470	385	1	2,3-diketo-L-gulonate TRAP transporter small permease YiaM	92	1	2,3-diketo-L-gulonate TRAP transporter small permease YiaM	1	yiaM	yiaM	CP076697_S10EC
HVM826	4001507-4001516	4001507	4001516	F	KQ259_19535	KQ259_19535	1793	-1	selenocysteine-specific translation elongation factor	61	-1	selenocysteine-specific translation elongation factor	1	selB	selB	CP076697_S10EC
HVM1299	4030117-4030108	4030108	4030117	R	KQ259_19655	KQ259_19655	789	-1	UDP-glucuronate:LPS(HepIII) glycosyltransferase	255	-1	UDP-glucuronate:LPS(HepIII) glycosyltransferase	1	waaH	waaH	CP076697_S10EC
S135EC	4039256-4039265	4039256	4039265	F	KQ259_19695	KQ259_19695	534	-1	3-deoxy-D-manno-oct-2-ulosonate III transferase WaaZ	327	-1	3-deoxy-D-manno-oct-2-ulosonate III transferase WaaZ	1	waaZ	waaZ	CP076697_S10EC
S6EC	4039425-4039423	4039423	4039425	R	KQ259_19695	KQ259_19695	367	-1	3-deoxy-D-manno-oct-2-ulosonate III transferase WaaZ	487	-1	3-deoxy-D-manno-oct-2-ulosonate III transferase WaaZ	1	waaZ	waaZ	CP076697_S10EC
S30EC	4043226-4043218	4043218	4043226	R	KQ259_19715	KQ259_19715	512	-1	lipopolysaccharide 1,6-galactosyltransferase	576	-1	lipopolysaccharide 1,6-galactosyltransferase	1	waaB	waaB	CP076697_S10EC
CP076697_S10EC	4091640-4090865	4090865	4091640	R	KQ259_19925	KQ259_19935	583	1	glycoside hydrolase family 31 protein	35	-1	hypothetical protein	22	-	-	CP076697_S10EC
B36EC	4091640-4090865	4090865	4091640	R	KQ259_19925	KQ259_19935	583	1	glycoside hydrolase family 31 protein	35	-1	hypothetical protein	22	-	-	CP076697_S10EC
HVM1619	4091640-4090865	4090865	4091640	R	KQ259_19925	KQ259_19935	583	1	glycoside hydrolase family 31 protein	35	-1	hypothetical protein	22	-	-	CP076697_S10EC
HVM1997	4091640-4090865	4090865	4091640	R	KQ259_19925	KQ259_19935	583	1	glycoside hydrolase family 31 protein	35	-1	hypothetical protein	22	-	-	CP076697_S10EC
HVM834	4091640-4090865	4090865	4091640	R	KQ259_19925	KQ259_19935	583	1	glycoside hydrolase family 31 protein	35	-1	hypothetical protein	22	-	-	CP076697_S10EC
S101EC	4091640-4090865	4090865	4091640	R	KQ259_19925	KQ259_19935	583	1	glycoside hydrolase family 31 protein	35	-1	hypothetical protein	22	-	-	CP076697_S10EC
S10EC	4091640-4090865	4090865	4091640	R	KQ259_19925	KQ259_19935	583	1	glycoside hydrolase family 31 protein	35	-1	hypothetical protein	22	-	-	CP076697_S10EC
S120EC	4091640-4090865	4090865	4091640	R	KQ259_19925	KQ259_19935	583	1	glycoside hydrolase family 31 protein	35	-1	hypothetical protein	22	-	-	CP076697_S10EC
S124EC	4091640-4090865	4090865	4091640	R	KQ259_19925	KQ259_19935	583	1	glycoside hydrolase family 31 protein	35	-1	hypothetical protein	22	-	-	CP076697_S10EC
S129EC	4091640-4090865	4090865	4091640	R	KQ259_19925	KQ259_19935	583	1	glycoside hydrolase family 31 protein	35	-1	hypothetical protein	22	-	-	CP076697_S10EC
S12EC	4091640-4090865	4090865	4091640	R	KQ259_19925	KQ259_19935	583	1	glycoside hydrolase family 31 protein	35	-1	hypothetical protein	22	-	-	CP076697_S10EC
S133EC	4091640-4090865	4090865	4091640	R	KQ259_19925	KQ259_19935	583	1	glycoside hydrolase family 31 protein	35	-1	hypothetical protein	22	-	-	CP076697_S10EC
S134EC	4091640-4090865	4090865	4091640	R	KQ259_19925	KQ259_19935	583	1	glycoside hydrolase family 31 protein	35	-1	hypothetical protein	22	-	-	CP076697_S10EC
S30EC	4091640-4090865	4090865	4091640	R	KQ259_19925	KQ259_19935	583	1	glycoside hydrolase family 31 protein	35	-1	hypothetical protein	22	-	-	CP076697_S10EC
S37EC	4091640-4090865	4090865	4091640	R	KQ259_19925	KQ259_19935	583	1	glycoside hydrolase family 31 protein	35	-1	hypothetical protein	22	-	-	CP076697_S10EC
S39EC	4091640-4090865	4090865	4091640	R	KQ259_19925	KQ259_19935	583	1	glycoside hydrolase family 31 protein	35	-1	hypothetical protein	22	-	-	CP076697_S10EC
S43EC	4091640-4090865	4090865	4091640	R	KQ259_19925	KQ259_19935	583	1	glycoside hydrolase family 31 protein	35	-1	hypothetical protein	22	-	-	CP076697_S10EC
S47EC	4091640-4090865	4090865	4091640	R	KQ259_19925	KQ259_19935	583	1	glycoside hydrolase family 31 protein	35	-1	hypothetical protein	22	-	-	CP076697_S10EC
S53EC	4091640-4090865	4090865	4091640	R	KQ259_19925	KQ259_19935	583	1	glycoside hydrolase family 31 protein	35	-1	hypothetical protein	22	-	-	CP076697_S10EC
S5EC	4091640-4090865	4090865	4091640	R	KQ259_19925	KQ259_19935	583	1	glycoside hydrolase family 31 protein	35	-1	hypothetical protein	22	-	-	CP076697_S10EC
S6EC	4091640-4090865	4090865	4091640	R	KQ259_19925	KQ259_19935	583	1	glycoside hydrolase family 31 protein	35	-1	hypothetical protein	22	-	-	CP076697_S10EC
S94EC	4091640-4090865	4090865	4091640	R	KQ259_19925	KQ259_19935	583	1	glycoside hydrolase family 31 protein	35	-1	hypothetical protein	22	-	-	CP076697_S10EC
CP076697_S10EC	4125048-4124271	4124271	4125048	R	KQ259_20065	KQ259_20075	354	-1	AFA-III adhesin operon transcriptional regulator AfaA	241	1	IS66 family insertion sequence hypothetical protein	3	afaA	-	CP076697_S10EC
S10EC	4125048-4124271	4124271	4125048	R	KQ259_20065	KQ259_20075	354	-1	AFA-III adhesin operon transcriptional regulator AfaA	241	1	IS66 family insertion sequence hypothetical protein	3	afaA	-	CP076697_S10EC
S12EC	4125048-4124271	4124271	4125048	R	KQ259_20065	KQ259_20075	354	-1	AFA-III adhesin operon transcriptional regulator AfaA	241	1	IS66 family insertion sequence hypothetical protein	3	afaA	-	CP076697_S10EC
CP076697_S10EC	4158797-4158025	4158025	4158797	R	KQ259_20255	KQ259_20265	1	1	hypothetical protein	458	1	hypothetical protein	2	-	-	CP076697_S10EC
S10EC	4158797-4158025	4158025	4158797	R	KQ259_20255	KQ259_20265	1	1	hypothetical protein	458	1	hypothetical protein	2	-	-	CP076697_S10EC
P56EC	4160039-4160048	4160039	4160048	F	KQ259_20265	KQ259_20265	77	1	hypothetical protein	793	1	hypothetical protein	1	-	-	CP076697_S10EC
S2EC	4176262-4176271	4176262	4176271	F	KQ259_20355	KQ259_20355	448	-1	MFS transporter	899	-1	MFS transporter	1	dgoT	dgoT	CP076697_S10EC
S30EC	4288041-4288050	4288041	4288050	F	KQ259_20900	KQ259_20900	26	1	anaerobic sulfatase maturase	1219	1	anaerobic sulfatase maturase	1	aslB	aslB	CP076697_S10EC
S2EC	4401692-4401683	4401683	4401692	R	KQ259_21445	KQ259_21445	239	-1	hypothetical protein	619	-1	hypothetical protein	1	-	-	CP076697_S10EC
S94EC	4431191-4431183	4431183	4431191	R	KQ259_21585	KQ259_21590	54	1	DUF805 domain-containing protein	149	1	DUF406 domain-containing protein	1	yiiR	yiiS	CP076697_S10EC
HVM3189	4562392-4562383	4562383	4562392	R	KQ259_22155	KQ259_22160	346	1	glucose-6-phosphate isomerase	142	1	hypothetical protein	1	pgi	-	CP076697_S10EC
S94EC	4660545-4660544	4660544	4660545	R	KQ259_22575	KQ259_22580	51	-1	D-allose transporter substrate-binding protein	6	-1	als operon DNA-binding transcriptional repressor AlsR	1	alsB	alsR	CP076697_S10EC
S94EC	4708397-4708388	4708388	4708397	R	KQ259_22790	KQ259_22790	83	1	helix-turn-helix transcriptional regulator	757	1	helix-turn-helix transcriptional regulator	1	-	-	CP076697_S10EC
S112EC	4709634-4709620	4709620	4709634	R	KQ259_22790	KQ259_22795	1149	1	helix-turn-helix transcriptional regulator	8	1	autotransporter outer membrane beta-barrel domain-containing protein	1	-	-	CP076697_S10EC
S117EC	4730377-4730373	4730373	4730377	R	KQ259_22870	KQ259_22870	454	1	membrane protein FxsA	27	1	membrane protein FxsA	1	fxsA	fxsA	CP076697_S10EC
S34EC	4777467-4777476	4777467	4777476	F	KQ259_23125	KQ259_23125	318	-1	biofilm peroxide resistance protein BsmA	21	-1	biofilm peroxide resistance protein BsmA	1	bsmA	bsmA	CP076697_S10EC
P189EC	4881290-4881281	4881281	4881290	R	KQ259_23645	KQ259_23645	1008	-1	DUF2254 domain-containing protein	279	-1	DUF2254 domain-containing protein	1	-	-	CP076697_S10EC
CP076697_S10EC	4895150-4895965	4895150	4895965	F	KQ259_23705	KQ259_23715	8	1	protein YkiE	136	-1	IS3 family transposase	70	ykiE	-	CP076697_S10EC
B36EC	4895150-4895965	4895150	4895965	F	KQ259_23705	KQ259_23715	8	1	protein YkiE	136	-1	IS3 family transposase	70	ykiE	-	CP076697_S10EC
HVM1299	4895150-4895965	4895150	4895965	F	KQ259_23705	KQ259_23715	8	1	protein YkiE	136	-1	IS3 family transposase	70	ykiE	-	CP076697_S10EC
HVM1619	4895150-4895965	4895150	4895965	F	KQ259_23705	KQ259_23715	8	1	protein YkiE	136	-1	IS3 family transposase	70	ykiE	-	CP076697_S10EC
HVM1997	4895150-4895965	4895150	4895965	F	KQ259_23705	KQ259_23715	8	1	protein YkiE	136	-1	IS3 family transposase	70	ykiE	-	CP076697_S10EC
HVM2044	4895150-4895965	4895150	4895965	F	KQ259_23705	KQ259_23715	8	1	protein YkiE	136	-1	IS3 family transposase	70	ykiE	-	CP076697_S10EC
HVM2289	4895150-4895965	4895150	4895965	F	KQ259_23705	KQ259_23715	8	1	protein YkiE	136	-1	IS3 family transposase	70	ykiE	-	CP076697_S10EC
HVM277	4895150-4895965	4895150	4895965	F	KQ259_23705	KQ259_23715	8	1	protein YkiE	136	-1	IS3 family transposase	70	ykiE	-	CP076697_S10EC
HVM3017	4895150-4895965	4895150	4895965	F	KQ259_23705	KQ259_23715	8	1	protein YkiE	136	-1	IS3 family transposase	70	ykiE	-	CP076697_S10EC
HVM52	4895150-4895965	4895150	4895965	F	KQ259_23705	KQ259_23715	8	1	protein YkiE	136	-1	IS3 family transposase	70	ykiE	-	CP076697_S10EC
HVM826	4895150-4895965	4895150	4895965	F	KQ259_23705	KQ259_23715	8	1	protein YkiE	136	-1	IS3 family transposase	70	ykiE	-	CP076697_S10EC
HVM834	4895150-4895965	4895150	4895965	F	KQ259_23705	KQ259_23715	8	1	protein YkiE	136	-1	IS3 family transposase	70	ykiE	-	CP076697_S10EC
HVR83	4895150-4895965	4895150	4895965	F	KQ259_23705	KQ259_23715	8	1	protein YkiE	136	-1	IS3 family transposase	70	ykiE	-	CP076697_S10EC
IR18E	4895150-4895965	4895150	4895965	F	KQ259_23705	KQ259_23715	8	1	protein YkiE	136	-1	IS3 family transposase	70	ykiE	-	CP076697_S10EC
IR49	4895150-4895965	4895150	4895965	F	KQ259_23705	KQ259_23715	8	1	protein YkiE	136	-1	IS3 family transposase	70	ykiE	-	CP076697_S10EC
IR65	4895150-4895965	4895150	4895965	F	KQ259_23705	KQ259_23715	8	1	protein YkiE	136	-1	IS3 family transposase	70	ykiE	-	CP076697_S10EC
MS2481	4895150-4895965	4895150	4895965	F	KQ259_23705	KQ259_23715	8	1	protein YkiE	136	-1	IS3 family transposase	70	ykiE	-	CP076697_S10EC
MS2493	4895150-4895965	4895150	4895965	F	KQ259_23705	KQ259_23715	8	1	protein YkiE	136	-1	IS3 family transposase	70	ykiE	-	CP076697_S10EC
P146EC	4895150-4895965	4895150	4895965	F	KQ259_23705	KQ259_23715	8	1	protein YkiE	136	-1	IS3 family transposase	70	ykiE	-	CP076697_S10EC
P189EC	4895150-4895965	4895150	4895965	F	KQ259_23705	KQ259_23715	8	1	protein YkiE	136	-1	IS3 family transposase	70	ykiE	-	CP076697_S10EC
P53EC	4895150-4895965	4895150	4895965	F	KQ259_23705	KQ259_23715	8	1	protein YkiE	136	-1	IS3 family transposase	70	ykiE	-	CP076697_S10EC
P56EC	4895150-4895965	4895150	4895965	F	KQ259_23705	KQ259_23715	8	1	protein YkiE	136	-1	IS3 family transposase	70	ykiE	-	CP076697_S10EC
S100EC	4895150-4895965	4895150	4895965	F	KQ259_23705	KQ259_23715	8	1	protein YkiE	136	-1	IS3 family transposase	70	ykiE	-	CP076697_S10EC
S101EC	4895150-4895965	4895150	4895965	F	KQ259_23705	KQ259_23715	8	1	protein YkiE	136	-1	IS3 family transposase	70	ykiE	-	CP076697_S10EC
S102EC	4895150-4895965	4895150	4895965	F	KQ259_23705	KQ259_23715	8	1	protein YkiE	136	-1	IS3 family transposase	70	ykiE	-	CP076697_S10EC
S103EC	4895150-4895965	4895150	4895965	F	KQ259_23705	KQ259_23715	8	1	protein YkiE	136	-1	IS3 family transposase	70	ykiE	-	CP076697_S10EC
S107EC	4895150-4895965	4895150	4895965	F	KQ259_23705	KQ259_23715	8	1	protein YkiE	136	-1	IS3 family transposase	70	ykiE	-	CP076697_S10EC
S108EC	4895150-4895965	4895150	4895965	F	KQ259_23705	KQ259_23715	8	1	protein YkiE	136	-1	IS3 family transposase	70	ykiE	-	CP076697_S10EC
S109EC	4895150-4895965	4895150	4895965	F	KQ259_23705	KQ259_23715	8	1	protein YkiE	136	-1	IS3 family transposase	70	ykiE	-	CP076697_S10EC
S10EC	4895150-4895965	4895150	4895965	F	KQ259_23705	KQ259_23715	8	1	protein YkiE	136	-1	IS3 family transposase	70	ykiE	-	CP076697_S10EC
S110EC	4895150-4895965	4895150	4895965	F	KQ259_23705	KQ259_23715	8	1	protein YkiE	136	-1	IS3 family transposase	70	ykiE	-	CP076697_S10EC
S111EC	4895150-4895965	4895150	4895965	F	KQ259_23705	KQ259_23715	8	1	protein YkiE	136	-1	IS3 family transposase	70	ykiE	-	CP076697_S10EC
S112EC	4895150-4895965	4895150	4895965	F	KQ259_23705	KQ259_23715	8	1	protein YkiE	136	-1	IS3 family transposase	70	ykiE	-	CP076697_S10EC
S113EC	4895150-4895965	4895150	4895965	F	KQ259_23705	KQ259_23715	8	1	protein YkiE	136	-1	IS3 family transposase	70	ykiE	-	CP076697_S10EC
S115EC	4895150-4895965	4895150	4895965	F	KQ259_23705	KQ259_23715	8	1	protein YkiE	136	-1	IS3 family transposase	70	ykiE	-	CP076697_S10EC
S116EC	4895150-4895965	4895150	4895965	F	KQ259_23705	KQ259_23715	8	1	protein YkiE	136	-1	IS3 family transposase	70	ykiE	-	CP076697_S10EC
S117EC	4895150-4895965	4895150	4895965	F	KQ259_23705	KQ259_23715	8	1	protein YkiE	136	-1	IS3 family transposase	70	ykiE	-	CP076697_S10EC
S118EC	4895150-4895965	4895150	4895965	F	KQ259_23705	KQ259_23715	8	1	protein YkiE	136	-1	IS3 family transposase	70	ykiE	-	CP076697_S10EC
S119EC	4895150-4895965	4895150	4895965	F	KQ259_23705	KQ259_23715	8	1	protein YkiE	136	-1	IS3 family transposase	70	ykiE	-	CP076697_S10EC
S11EC	4895150-4895965	4895150	4895965	F	KQ259_23705	KQ259_23715	8	1	protein YkiE	136	-1	IS3 family transposase	70	ykiE	-	CP076697_S10EC
S121EC	4895150-4895965	4895150	4895965	F	KQ259_23705	KQ259_23715	8	1	protein YkiE	136	-1	IS3 family transposase	70	ykiE	-	CP076697_S10EC
S123EC	4895150-4895965	4895150	4895965	F	KQ259_23705	KQ259_23715	8	1	protein YkiE	136	-1	IS3 family transposase	70	ykiE	-	CP076697_S10EC
S124EC	4895150-4895965	4895150	4895965	F	KQ259_23705	KQ259_23715	8	1	protein YkiE	136	-1	IS3 family transposase	70	ykiE	-	CP076697_S10EC
S125EC	4895150-4895965	4895150	4895965	F	KQ259_23705	KQ259_23715	8	1	protein YkiE	136	-1	IS3 family transposase	70	ykiE	-	CP076697_S10EC
S126EC	4895150-4895965	4895150	4895965	F	KQ259_23705	KQ259_23715	8	1	protein YkiE	136	-1	IS3 family transposase	70	ykiE	-	CP076697_S10EC
S127EC	4895150-4895965	4895150	4895965	F	KQ259_23705	KQ259_23715	8	1	protein YkiE	136	-1	IS3 family transposase	70	ykiE	-	CP076697_S10EC
S129EC	4895150-4895965	4895150	4895965	F	KQ259_23705	KQ259_23715	8	1	protein YkiE	136	-1	IS3 family transposase	70	ykiE	-	CP076697_S10EC
S12EC	4895150-4895965	4895150	4895965	F	KQ259_23705	KQ259_23715	8	1	protein YkiE	136	-1	IS3 family transposase	70	ykiE	-	CP076697_S10EC
S130EC	4895150-4895965	4895150	4895965	F	KQ259_23705	KQ259_23715	8	1	protein YkiE	136	-1	IS3 family transposase	70	ykiE	-	CP076697_S10EC
S131EC	4895150-4895965	4895150	4895965	F	KQ259_23705	KQ259_23715	8	1	protein YkiE	136	-1	IS3 family transposase	70	ykiE	-	CP076697_S10EC
S132EC	4895150-4895965	4895150	4895965	F	KQ259_23705	KQ259_23715	8	1	protein YkiE	136	-1	IS3 family transposase	70	ykiE	-	CP076697_S10EC
S133EC	4895150-4895965	4895150	4895965	F	KQ259_23705	KQ259_23715	8	1	protein YkiE	136	-1	IS3 family transposase	70	ykiE	-	CP076697_S10EC
S134EC	4895150-4895965	4895150	4895965	F	KQ259_23705	KQ259_23715	8	1	protein YkiE	136	-1	IS3 family transposase	70	ykiE	-	CP076697_S10EC
S135EC	4895150-4895965	4895150	4895965	F	KQ259_23705	KQ259_23715	8	1	protein YkiE	136	-1	IS3 family transposase	70	ykiE	-	CP076697_S10EC
S1EC	4895150-4895965	4895150	4895965	F	KQ259_23705	KQ259_23715	8	1	protein YkiE	136	-1	IS3 family transposase	70	ykiE	-	CP076697_S10EC
S2EC	4895150-4895965	4895150	4895965	F	KQ259_23705	KQ259_23715	8	1	protein YkiE	136	-1	IS3 family transposase	70	ykiE	-	CP076697_S10EC
S30EC	4895150-4895965	4895150	4895965	F	KQ259_23705	KQ259_23715	8	1	protein YkiE	136	-1	IS3 family transposase	70	ykiE	-	CP076697_S10EC
S39EC	4895150-4895965	4895150	4895965	F	KQ259_23705	KQ259_23715	8	1	protein YkiE	136	-1	IS3 family transposase	70	ykiE	-	CP076697_S10EC
S43EC	4895150-4895965	4895150	4895965	F	KQ259_23705	KQ259_23715	8	1	protein YkiE	136	-1	IS3 family transposase	70	ykiE	-	CP076697_S10EC
S47EC	4895150-4895965	4895150	4895965	F	KQ259_23705	KQ259_23715	8	1	protein YkiE	136	-1	IS3 family transposase	70	ykiE	-	CP076697_S10EC
S53EC	4895150-4895965	4895150	4895965	F	KQ259_23705	KQ259_23715	8	1	protein YkiE	136	-1	IS3 family transposase	70	ykiE	-	CP076697_S10EC
S65EC	4895150-4895965	4895150	4895965	F	KQ259_23705	KQ259_23715	8	1	protein YkiE	136	-1	IS3 family transposase	70	ykiE	-	CP076697_S10EC
S77EC	4895150-4895965	4895150	4895965	F	KQ259_23705	KQ259_23715	8	1	protein YkiE	136	-1	IS3 family transposase	70	ykiE	-	CP076697_S10EC
S92EC	4895150-4895965	4895150	4895965	F	KQ259_23705	KQ259_23715	8	1	protein YkiE	136	-1	IS3 family transposase	70	ykiE	-	CP076697_S10EC
S93EC	4895150-4895965	4895150	4895965	F	KQ259_23705	KQ259_23715	8	1	protein YkiE	136	-1	IS3 family transposase	70	ykiE	-	CP076697_S10EC
S95EC	4895150-4895965	4895150	4895965	F	KQ259_23705	KQ259_23715	8	1	protein YkiE	136	-1	IS3 family transposase	70	ykiE	-	CP076697_S10EC
S96EC	4895150-4895965	4895150	4895965	F	KQ259_23705	KQ259_23715	8	1	protein YkiE	136	-1	IS3 family transposase	70	ykiE	-	CP076697_S10EC
S97EC	4895150-4895965	4895150	4895965	F	KQ259_23705	KQ259_23715	8	1	protein YkiE	136	-1	IS3 family transposase	70	ykiE	-	CP076697_S10EC
S98EC	4895150-4895965	4895150	4895965	F	KQ259_23705	KQ259_23715	8	1	protein YkiE	136	-1	IS3 family transposase	70	ykiE	-	CP076697_S10EC
S99EC	4895150-4895965	4895150	4895965	F	KQ259_23705	KQ259_23715	8	1	protein YkiE	136	-1	IS3 family transposase	70	ykiE	-	CP076697_S10EC
S127EC	4923011-4923019	4923011	4923019	F	KQ259_23865	KQ259_23865	1319	-1	Alw26I/Eco31I/Esp3I family type II restriction endonuclease	429	-1	Alw26I/Eco31I/Esp3I family type II restriction endonuclease	1	-	-	CP076697_S10EC
S37EC	4924037-4924027	4924027	4924037	R	KQ259_23865	KQ259_23865	303	-1	Alw26I/Eco31I/Esp3I family type II restriction endonuclease	1447	-1	Alw26I/Eco31I/Esp3I family type II restriction endonuclease	1	-	-	CP076697_S10EC
S6EC	4959624-4959615	4959615	4959624	R	KQ259_24035	KQ259_24040	435	1	type 1 fimbria switch DNA invertase FimB	33	1	type 1 fimbria switch DNA invertase FimE	1	fimB	fimE	CP076697_S10EC
S108EC	4962981-4962972	4962972	4962981	R	KQ259_24060	KQ259_24060	2378	1	fimbrial usher FimD	268	1	fimbrial usher FimD	1	fimD	fimD	CP076697_S10EC
S120EC	4973654-4973031	4973031	4973654	R	KQ259_24095	KQ259_24100	133	1	Uxu operon transcriptional regulator	616	-1	YjfZ/YjiC family protein	6	uxuR	yjiC	CP076697_S10EC
S26EC	4973654-4973031	4973031	4973654	R	KQ259_24095	KQ259_24100	133	1	Uxu operon transcriptional regulator	616	-1	YjfZ/YjiC family protein	6	uxuR	yjiC	CP076697_S10EC
S2EC	4973654-4973031	4973031	4973654	R	KQ259_24095	KQ259_24100	133	1	Uxu operon transcriptional regulator	616	-1	YjfZ/YjiC family protein	6	uxuR	yjiC	CP076697_S10EC
S34EC	4973654-4973031	4973031	4973654	R	KQ259_24095	KQ259_24100	133	1	Uxu operon transcriptional regulator	616	-1	YjfZ/YjiC family protein	6	uxuR	yjiC	CP076697_S10EC
S5EC	4973654-4973031	4973031	4973654	R	KQ259_24095	KQ259_24100	133	1	Uxu operon transcriptional regulator	616	-1	YjfZ/YjiC family protein	6	uxuR	yjiC	CP076697_S10EC
S94EC	4973654-4973031	4973031	4973654	R	KQ259_24095	KQ259_24100	133	1	Uxu operon transcriptional regulator	616	-1	YjfZ/YjiC family protein	6	uxuR	yjiC	CP076697_S10EC
MS2481	4973725-4973724	4973724	4973725	R	KQ259_24100	KQ259_24100	101	-1	YjfZ/YjiC family protein	687	-1	YjfZ/YjiC family protein	1	yjiC	yjiC	CP076697_S10EC
S108EC	47873-47861	47861	47873	R	S65EC_RS01165	S65EC_RS01170	384	-1	L-carnitine/gamma-butyrobetaine antiport BCCT transporter	76	1	electron transfer flavoprotein FixA	1	caiT	fixA	NZ_CP036245_S65EC
P56EC	131183-131192	131183	131192	F	S65EC_RS01545	S65EC_RS01545	1373	1	type VI secretion system tube protein Hcp	418	1	type VI secretion system tube protein Hcp	1	hcp	hcp	NZ_CP036245_S65EC
S6EC	133934-133943	133934	133943	F	S65EC_RS01565	S65EC_RS01570	38	1	hypothetical protein	6	1	bacteriocin immunity protein	1	-	-	NZ_CP036245_S65EC
S102EC	166071-166091	166071	166091	F	S65EC_RS01715	S65EC_RS01720	9	-1	fimbrial protein	13	-1	Yad fimbria usher protein HtrE	3	yadM	htrE	NZ_CP036245_S65EC
S110EC	166071-166091	166071	166091	F	S65EC_RS01715	S65EC_RS01720	9	-1	fimbrial protein	13	-1	Yad fimbria usher protein HtrE	3	yadM	htrE	NZ_CP036245_S65EC
S112EC	166071-166091	166071	166091	F	S65EC_RS01715	S65EC_RS01720	9	-1	fimbrial protein	13	-1	Yad fimbria usher protein HtrE	3	yadM	htrE	NZ_CP036245_S65EC
HVM3189	166270-166279	166270	166279	F	S65EC_RS01720	S65EC_RS01720	2409	-1	Yad fimbria usher protein HtrE	201	-1	Yad fimbria usher protein HtrE	1	htrE	htrE	NZ_CP036245_S65EC
HVM1299	301678-301669	301669	301678	R	S65EC_RS02390	S65EC_RS02390	861	1	flagellar motor stator protein MotA	12	1	flagellar motor stator protein MotA	4	motA	motA	NZ_CP036245_S65EC
HVM3017	301678-301669	301669	301678	R	S65EC_RS02390	S65EC_RS02390	861	1	flagellar motor stator protein MotA	12	1	flagellar motor stator protein MotA	4	motA	motA	NZ_CP036245_S65EC
S118EC	301678-301669	301669	301678	R	S65EC_RS02390	S65EC_RS02390	861	1	flagellar motor stator protein MotA	12	1	flagellar motor stator protein MotA	4	motA	motA	NZ_CP036245_S65EC
S119EC	301678-301669	301669	301678	R	S65EC_RS02390	S65EC_RS02390	861	1	flagellar motor stator protein MotA	12	1	flagellar motor stator protein MotA	4	motA	motA	NZ_CP036245_S65EC
S2EC	357472-357480	357472	357480	F	S65EC_RS02675	S65EC_RS02675	637	-1	membrane protein	40	-1	membrane protein	1	-	-	NZ_CP036245_S65EC
HVR83	360240-360249	360240	360249	F	S65EC_RS02685	S65EC_RS02685	344	-1	autotransporter outer membrane beta-barrel domain-containing protein	742	-1	autotransporter outer membrane beta-barrel domain-containing protein	1	-	-	NZ_CP036245_S65EC
HVM826	370670-370662	370662	370670	R	S65EC_RS02725	S65EC_RS02730	430	1	choline BCCT transporter BetT	439	1	DNA-binding transcriptional activator/c-di-GMP phosphodiesterase PdeL	5	betT	pdeL	NZ_CP036245_S65EC
P53EC	370670-370662	370662	370670	R	S65EC_RS02725	S65EC_RS02730	430	1	choline BCCT transporter BetT	439	1	DNA-binding transcriptional activator/c-di-GMP phosphodiesterase PdeL	5	betT	pdeL	NZ_CP036245_S65EC
S107EC	370670-370662	370662	370670	R	S65EC_RS02725	S65EC_RS02730	430	1	choline BCCT transporter BetT	439	1	DNA-binding transcriptional activator/c-di-GMP phosphodiesterase PdeL	5	betT	pdeL	NZ_CP036245_S65EC
S108EC	370670-370662	370662	370670	R	S65EC_RS02725	S65EC_RS02730	430	1	choline BCCT transporter BetT	439	1	DNA-binding transcriptional activator/c-di-GMP phosphodiesterase PdeL	5	betT	pdeL	NZ_CP036245_S65EC
S135EC	370670-370662	370662	370670	R	S65EC_RS02725	S65EC_RS02730	430	1	choline BCCT transporter BetT	439	1	DNA-binding transcriptional activator/c-di-GMP phosphodiesterase PdeL	5	betT	pdeL	NZ_CP036245_S65EC
S39EC	396099-396090	396090	396099	R	S65EC_RS02835	S65EC_RS02835	754	-1	lactose permease	509	-1	lactose permease	1	lacY	lacY	NZ_CP036245_S65EC
S96EC	396800-396799	396799	396800	R	S65EC_RS02835	S65EC_RS02835	45	-1	lactose permease	1210	-1	lactose permease	1	lacY	lacY	NZ_CP036245_S65EC
S26EC	481277-481267	481267	481277	R	S65EC_RS03240	S65EC_RS03240	150	1	transcriptional regulator BolA	178	1	transcriptional regulator BolA	1	bolA	bolA	NZ_CP036245_S65EC
S97EC	571833-571837	571833	571837	F	S65EC_RS03655	S65EC_RS03655	91	-1	ureidoglycolate dehydrogenase	963	-1	ureidoglycolate dehydrogenase	1	allD	allD	NZ_CP036245_S65EC
S37EC	591561-591552	591552	591561	R	S65EC_RS03760	S65EC_RS03760	271	-1	bacteriophage adsorption protein NfrA	2711	-1	bacteriophage adsorption protein NfrA	1	nfrA	nfrA	NZ_CP036245_S65EC
S108EC	614046-614039	614039	614046	R	S65EC_RS03865	S65EC_RS03865	297	-1	DUF2291 domain-containing protein	331	-1	DUF2291 domain-containing protein	1	-	-	NZ_CP036245_S65EC
S107EC	629830-629839	629830	629839	F	S65EC_RS03925	S65EC_RS03925	534	1	LPS O-antigen length regulator	609	1	LPS O-antigen length regulator	2	fepE	fepE	NZ_CP036245_S65EC
S108EC	629830-629839	629830	629839	F	S65EC_RS03925	S65EC_RS03925	534	1	LPS O-antigen length regulator	609	1	LPS O-antigen length regulator	2	fepE	fepE	NZ_CP036245_S65EC
HVR83	688847-688850	688847	688850	F	S65EC_RS04220	S65EC_RS04220	652	-1	molecular chaperone HscC	1022	-1	molecular chaperone HscC	1	hscC	hscC	NZ_CP036245_S65EC
S120EC	780106-780115	780106	780115	F	S65EC_RS04660	S65EC_RS04670	661	1	tetratricopeptide repeat protein	872	1	cytochrome ubiquinol oxidase subunit I	1	-	cydA	NZ_CP036245_S65EC
S97EC	879848-879856	879848	879856	F	S65EC_RS05175	S65EC_RS05175	2275	1	EAL domain-containing protein	82	1	EAL domain-containing protein	1	pdeI	pdeI	NZ_CP036245_S65EC
S117EC	974301-974290	974290	974301	R	S65EC_RS05645	S65EC_RS05645	386	1	DUF4760 domain-containing protein	123	1	DUF4760 domain-containing protein	1	-	-	NZ_CP036245_S65EC
S10EC	1069151-1069142	1069142	1069151	R	S65EC_RS06240	S65EC_RS06240	20	1	host-nuclease inhibitor Gam family protein	520	1	host-nuclease inhibitor Gam family protein	2	-	-	NZ_CP036245_S65EC
S12EC	1069151-1069142	1069142	1069151	R	S65EC_RS06240	S65EC_RS06240	20	1	host-nuclease inhibitor Gam family protein	520	1	host-nuclease inhibitor Gam family protein	2	-	-	NZ_CP036245_S65EC
P56EC	1147108-1147106	1147106	1147108	R	S65EC_RS06625	S65EC_RS06630	230	-1	cold shock-like protein CspH	53	1	cold shock protein CspG	1	cspH	cspG	NZ_CP036245_S65EC
S92EC	1185819-1185811	1185811	1185819	R	S65EC_RS06805	S65EC_RS06805	516	-1	poly-beta-1,6 N-acetyl-D-glucosamine export porin PgaA	1916	-1	poly-beta-1,6 N-acetyl-D-glucosamine export porin PgaA	1	pgaA	pgaA	NZ_CP036245_S65EC
S94EC	1186441-1186434	1186434	1186441	R	S65EC_RS06805	S65EC_RS06810	107	-1	poly-beta-1,6 N-acetyl-D-glucosamine export porin PgaA	471	1	GGDEF domain-containing protein	1	pgaA	dgcT	NZ_CP036245_S65EC
S92EC	1296715-1296722	1296715	1296722	F	S65EC_RS07425	S65EC_RS07425	4122	1	inverse autotransporter beta-barrel domain-containing protein	151	1	inverse autotransporter beta-barrel domain-containing protein	1	-	-	NZ_CP036245_S65EC
S100EC	1301363-1301374	1301363	1301374	F	S65EC_RS07430	S65EC_RS07430	554	-1	alpha/beta hydrolase	501	-1	alpha/beta hydrolase	1	-	-	NZ_CP036245_S65EC
IR18E	1380785-1380776	1380776	1380785	R	S65EC_RS07925	S65EC_RS07925	1223	1	retron Ec67 family RNA-directed DNA polymerase/endonuclease	544	1	retron Ec67 family RNA-directed DNA polymerase/endonuclease	1	-	-	NZ_CP036245_S65EC
S117EC	1541365-1541375	1541365	1541375	F	S65EC_RS08820	S65EC_RS08825	35	1	HTH-type transcriptional regulator CysB	273	1	YmiA family putative membrane protein	1	cysB	ymiA	NZ_CP036245_S65EC
S102EC	1549925-1549906	1549906	1549925	R	S65EC_RS08875	S65EC_RS08880	93	-1	osmotically-inducible lipoprotein OsmB	156	-1	DeoR/GlpR family DNA-binding transcription regulator	2	osmB	yciT	NZ_CP036245_S65EC
S112EC	1549925-1549906	1549906	1549925	R	S65EC_RS08875	S65EC_RS08880	93	-1	osmotically-inducible lipoprotein OsmB	156	-1	DeoR/GlpR family DNA-binding transcription regulator	2	osmB	yciT	NZ_CP036245_S65EC
S10EC	1549965-1549956	1549956	1549965	R	S65EC_RS08875	S65EC_RS08880	143	-1	osmotically-inducible lipoprotein OsmB	116	-1	DeoR/GlpR family DNA-binding transcription regulator	2	osmB	yciT	NZ_CP036245_S65EC
S12EC	1549965-1549956	1549956	1549965	R	S65EC_RS08875	S65EC_RS08880	143	-1	osmotically-inducible lipoprotein OsmB	116	-1	DeoR/GlpR family DNA-binding transcription regulator	2	osmB	yciT	NZ_CP036245_S65EC
S6EC	1598253-1598246	1598246	1598253	R	S65EC_RS09110	S65EC_RS09110	117	1	DNA-binding transcriptional regulator PgrR	790	1	DNA-binding transcriptional regulator PgrR	1	pgrR	pgrR	NZ_CP036245_S65EC
P146EC	1616916-1616929	1616916	1616929	F	S65EC_RS09210	S65EC_RS09215	12	-1	metal ABC transporter permease	63	-1	universal stress protein UspF	1	-	uspF	NZ_CP036245_S65EC
HVR83	1617273-1617282	1617273	1617282	F	S65EC_RS09215	S65EC_RS09215	154	-1	universal stress protein UspF	290	-1	universal stress protein UspF	1	uspF	uspF	NZ_CP036245_S65EC
S94EC	1618658-1618663	1618658	1618663	F	S65EC_RS09220	S65EC_RS09220	43	-1	porin OmpN	1096	-1	porin OmpN	1	ompN	ompN	NZ_CP036245_S65EC
P53EC	1627367-1627374	1627367	1627374	F	S65EC_RS09245	S65EC_RS09245	130	1	YdbH family protein	2517	1	YdbH family protein	1	ydbH	ydbH	NZ_CP036245_S65EC
S116EC	1635233-1635235	1635233	1635235	F	S65EC_RS09270	S65EC_RS09270	2374	1	hypothetical protein	6145	1	hypothetical protein	1	-	-	NZ_CP036245_S65EC
S128EC	1722022-1722013	1722013	1722022	R	S65EC_RS09660	S65EC_RS09665	32	-1	fimbrial biogenesis outer membrane usher protein	0	-1	fimbria/pilus periplasmic chaperone	1	-	-	NZ_CP036245_S65EC
S112EC	1724167-1724176	1724167	1724176	F	S65EC_RS09670	S65EC_RS09685	509	-1	type 1 fimbrial major subunit FimA	392	-1	type II toxin-antitoxin system serine/threonine protein kinase toxin HipA	1	fimA	hipA	NZ_CP036245_S65EC
S31EC	1753943-1753936	1753936	1753943	R	S65EC_RS09845	S65EC_RS09845	679	-1	YnfC family lipoprotein	39	-1	YnfC family lipoprotein	1	ynfC	ynfC	NZ_CP036245_S65EC
S102EC	1756660-1756630	1756630	1756660	R	S65EC_RS09855	S65EC_RS09855	1023	1	dimethyl sulfoxide reductase subunit A	1434	1	dimethyl sulfoxide reductase subunit A	3	ynfE	ynfE	NZ_CP036245_S65EC
S110EC	1756660-1756630	1756630	1756660	R	S65EC_RS09855	S65EC_RS09855	1023	1	dimethyl sulfoxide reductase subunit A	1434	1	dimethyl sulfoxide reductase subunit A	3	ynfE	ynfE	NZ_CP036245_S65EC
S112EC	1756660-1756630	1756630	1756660	R	S65EC_RS09855	S65EC_RS09855	1023	1	dimethyl sulfoxide reductase subunit A	1434	1	dimethyl sulfoxide reductase subunit A	3	ynfE	ynfE	NZ_CP036245_S65EC
IR18E	1864508-1864517	1864508	1864517	F	S65EC_RS10415	S65EC_RS10415	1010	1	MFS transporter	265	1	MFS transporter	1	ydiN	ydiN	NZ_CP036245_S65EC
MS2493	2043230-2043236	2043230	2043236	F	S65EC_RS11335	S65EC_RS11340	218	-1	NapC/NirT family cytochrome c	163	-1	copper homeostasis protein CutC	1	torY	cutC	NZ_CP036245_S65EC
HVM3017	2061224-2061347	2061224	2061347	F	S65EC_RS11425	S65EC_RS11430	267	-1	flagellar transcriptional regulator FlhD	389	1	universal stress protein UspC	1	flhD	uspC	NZ_CP036245_S65EC
S108EC	2079263-2079254	2079254	2079263	R	S65EC_RS11535	S65EC_RS11535	1329	-1	phage tail sheath subtilisin-like domain-containing protein	183	-1	phage tail sheath subtilisin-like domain-containing protein	1	-	-	NZ_CP036245_S65EC
S127EC	2102840-2102849	2102840	2102849	F	S65EC_RS11695	S65EC_RS11700	295	1	hypothetical protein	158	-1	hypothetical protein	1	-	-	NZ_CP036245_S65EC
S100EC	2162651-2162851	2162651	2162851	F	S65EC_RS12090	S65EC_RS12095	148	1	IS6-like element IS26 family transposase	14	1	IS6 family transposase	3	-	-	NZ_CP036245_S65EC
S110EC	2162651-2162851	2162651	2162851	F	S65EC_RS12090	S65EC_RS12095	148	1	IS6-like element IS26 family transposase	14	1	IS6 family transposase	3	-	-	NZ_CP036245_S65EC
S5EC	2162651-2162851	2162651	2162851	F	S65EC_RS12090	S65EC_RS12095	148	1	IS6-like element IS26 family transposase	14	1	IS6 family transposase	3	-	-	NZ_CP036245_S65EC
S120EC	2218054-2218046	2218046	2218054	R	S65EC_RS12325	S65EC_RS12325	790	-1	glycosyltransferase family 9 protein	271	-1	glycosyltransferase family 9 protein	8	-	-	NZ_CP036245_S65EC
S26EC	2218054-2218046	2218046	2218054	R	S65EC_RS12325	S65EC_RS12325	790	-1	glycosyltransferase family 9 protein	271	-1	glycosyltransferase family 9 protein	8	-	-	NZ_CP036245_S65EC
S2EC	2218054-2218046	2218046	2218054	R	S65EC_RS12325	S65EC_RS12325	790	-1	glycosyltransferase family 9 protein	271	-1	glycosyltransferase family 9 protein	8	-	-	NZ_CP036245_S65EC
S31EC	2218054-2218046	2218046	2218054	R	S65EC_RS12325	S65EC_RS12325	790	-1	glycosyltransferase family 9 protein	271	-1	glycosyltransferase family 9 protein	8	-	-	NZ_CP036245_S65EC
S34EC	2218054-2218046	2218046	2218054	R	S65EC_RS12325	S65EC_RS12325	790	-1	glycosyltransferase family 9 protein	271	-1	glycosyltransferase family 9 protein	8	-	-	NZ_CP036245_S65EC
S37EC	2218054-2218046	2218046	2218054	R	S65EC_RS12325	S65EC_RS12325	790	-1	glycosyltransferase family 9 protein	271	-1	glycosyltransferase family 9 protein	8	-	-	NZ_CP036245_S65EC
S5EC	2218054-2218046	2218046	2218054	R	S65EC_RS12325	S65EC_RS12325	790	-1	glycosyltransferase family 9 protein	271	-1	glycosyltransferase family 9 protein	8	-	-	NZ_CP036245_S65EC
S94EC	2218054-2218046	2218046	2218054	R	S65EC_RS12325	S65EC_RS12325	790	-1	glycosyltransferase family 9 protein	271	-1	glycosyltransferase family 9 protein	8	-	-	NZ_CP036245_S65EC
P53EC	2232151-2232155	2232151	2232155	F	S65EC_RS12390	S65EC_RS12410	878	-1	bifunctional adenosylcobinamide kinase/adenosylcobinamide-phosphate guanylyltransferase	789	1	TonB-dependent receptor	1	cobU	-	NZ_CP036245_S65EC
S92EC	2237546-2237537	2237537	2237546	R	S65EC_RS12420	S65EC_RS12425	222	-1	phosphoadenosine phosphosulfate reductase	807	1	PIG-L family deacetylase	1	-	-	NZ_CP036245_S65EC
S26EC	2237577-2237568	2237568	2237577	R	S65EC_RS12420	S65EC_RS12425	253	-1	phosphoadenosine phosphosulfate reductase	776	1	PIG-L family deacetylase	1	-	-	NZ_CP036245_S65EC
S110EC	2238174-2238189	2238174	2238189	F	S65EC_RS12420	S65EC_RS12425	859	-1	phosphoadenosine phosphosulfate reductase	164	1	PIG-L family deacetylase	2	-	-	NZ_CP036245_S65EC
S112EC	2238174-2238189	2238174	2238189	F	S65EC_RS12420	S65EC_RS12425	859	-1	phosphoadenosine phosphosulfate reductase	164	1	PIG-L family deacetylase	2	-	-	NZ_CP036245_S65EC
S10EC	2297914-2297904	2297904	2297914	R	S65EC_RS12840	S65EC_RS12840	787	-1	LPS O-antigen chain length determinant protein WzzB	201	-1	LPS O-antigen chain length determinant protein WzzB	2	wzzB	wzzB	NZ_CP036245_S65EC
S12EC	2297914-2297904	2297904	2297914	R	S65EC_RS12840	S65EC_RS12840	787	-1	LPS O-antigen chain length determinant protein WzzB	201	-1	LPS O-antigen chain length determinant protein WzzB	2	wzzB	wzzB	NZ_CP036245_S65EC
S2EC	2300154-2300163	2300154	2300163	F	S65EC_RS12845	S65EC_RS12850	151	-1	UDP-glucose 6-dehydrogenase	86	-1	NADP-dependent phosphogluconate dehydrogenase	1	ugd	gndA	NZ_CP036245_S65EC
HVM2044	2300186-2300171	2300171	2300186	R	S65EC_RS12845	S65EC_RS12850	168	-1	UDP-glucose 6-dehydrogenase	63	-1	NADP-dependent phosphogluconate dehydrogenase	4	ugd	gndA	NZ_CP036245_S65EC
HVM2289	2300186-2300171	2300171	2300186	R	S65EC_RS12845	S65EC_RS12850	168	-1	UDP-glucose 6-dehydrogenase	63	-1	NADP-dependent phosphogluconate dehydrogenase	4	ugd	gndA	NZ_CP036245_S65EC
HVM277	2300186-2300171	2300171	2300186	R	S65EC_RS12845	S65EC_RS12850	168	-1	UDP-glucose 6-dehydrogenase	63	-1	NADP-dependent phosphogluconate dehydrogenase	4	ugd	gndA	NZ_CP036245_S65EC
HVM52	2300186-2300171	2300171	2300186	R	S65EC_RS12845	S65EC_RS12850	168	-1	UDP-glucose 6-dehydrogenase	63	-1	NADP-dependent phosphogluconate dehydrogenase	4	ugd	gndA	NZ_CP036245_S65EC
S26EC	2311005-2311014	2311005	2311014	F	S65EC_RS12900	S65EC_RS12900	315	-1	dTDP-4-dehydrorhamnose reductase	594	-1	dTDP-4-dehydrorhamnose reductase	1	rfbD	rfbD	NZ_CP036245_S65EC
P189EC	2328887-2328881	2328881	2328887	R	S65EC_RS12975	S65EC_RS12975	308	-1	colanic acid biosynthesis glycosyltransferase WcaE	445	-1	colanic acid biosynthesis glycosyltransferase WcaE	1	wcaE	wcaE	NZ_CP036245_S65EC
P50EC	2384616-2384607	2384607	2384616	R	S65EC_RS13210	S65EC_RS13215	33	1	Ni(II)/Co(II) efflux transporter accessory subunit RcnB	39	-1	putative fimbrial-like adhesin protein	1	rcnB	yehA	NZ_CP036245_S65EC
HVM1619	2385354-2385049	2385049	2385354	R	S65EC_RS13215	S65EC_RS13215	641	-1	putative fimbrial-like adhesin protein	699	-1	putative fimbrial-like adhesin protein	12	yehA	yehA	NZ_CP036245_S65EC
HVM1997	2385354-2385049	2385049	2385354	R	S65EC_RS13215	S65EC_RS13215	641	-1	putative fimbrial-like adhesin protein	699	-1	putative fimbrial-like adhesin protein	12	yehA	yehA	NZ_CP036245_S65EC
HVM834	2385354-2385049	2385049	2385354	R	S65EC_RS13215	S65EC_RS13215	641	-1	putative fimbrial-like adhesin protein	699	-1	putative fimbrial-like adhesin protein	12	yehA	yehA	NZ_CP036245_S65EC
S101EC	2385354-2385049	2385049	2385354	R	S65EC_RS13215	S65EC_RS13215	641	-1	putative fimbrial-like adhesin protein	699	-1	putative fimbrial-like adhesin protein	12	yehA	yehA	NZ_CP036245_S65EC
S10EC	2385354-2385049	2385049	2385354	R	S65EC_RS13215	S65EC_RS13215	641	-1	putative fimbrial-like adhesin protein	699	-1	putative fimbrial-like adhesin protein	12	yehA	yehA	NZ_CP036245_S65EC
S127EC	2385354-2385049	2385049	2385354	R	S65EC_RS13215	S65EC_RS13215	641	-1	putative fimbrial-like adhesin protein	699	-1	putative fimbrial-like adhesin protein	12	yehA	yehA	NZ_CP036245_S65EC
S12EC	2385354-2385049	2385049	2385354	R	S65EC_RS13215	S65EC_RS13215	641	-1	putative fimbrial-like adhesin protein	699	-1	putative fimbrial-like adhesin protein	12	yehA	yehA	NZ_CP036245_S65EC
S134EC	2385354-2385049	2385049	2385354	R	S65EC_RS13215	S65EC_RS13215	641	-1	putative fimbrial-like adhesin protein	699	-1	putative fimbrial-like adhesin protein	12	yehA	yehA	NZ_CP036245_S65EC
S39EC	2385354-2385049	2385049	2385354	R	S65EC_RS13215	S65EC_RS13215	641	-1	putative fimbrial-like adhesin protein	699	-1	putative fimbrial-like adhesin protein	12	yehA	yehA	NZ_CP036245_S65EC
S43EC	2385354-2385049	2385049	2385354	R	S65EC_RS13215	S65EC_RS13215	641	-1	putative fimbrial-like adhesin protein	699	-1	putative fimbrial-like adhesin protein	12	yehA	yehA	NZ_CP036245_S65EC
S47EC	2385354-2385049	2385049	2385354	R	S65EC_RS13215	S65EC_RS13215	641	-1	putative fimbrial-like adhesin protein	699	-1	putative fimbrial-like adhesin protein	12	yehA	yehA	NZ_CP036245_S65EC
S53EC	2385354-2385049	2385049	2385354	R	S65EC_RS13215	S65EC_RS13215	641	-1	putative fimbrial-like adhesin protein	699	-1	putative fimbrial-like adhesin protein	12	yehA	yehA	NZ_CP036245_S65EC
HVM826	2455809-2455818	2455809	2455818	F	S65EC_RS13495	S65EC_RS13495	468	1	transcriptional regulator YeiL	240	1	transcriptional regulator YeiL	1	yeiL	yeiL	NZ_CP036245_S65EC
S1EC	2487530-2487533	2487530	2487533	F	S65EC_RS13635	S65EC_RS13635	105	-1	autotransporter outer membrane beta-barrel domain-containing protein	842	-1	autotransporter outer membrane beta-barrel domain-containing protein	1	-	-	NZ_CP036245_S65EC
S100EC	2519985-2519985	2519985	2519985	F	S65EC_RS13775	S65EC_RS13780	2	1	acetoacetate metabolism transcriptional regulator AtoC	193	1	acetate CoA-transferase subunit alpha	1	atoC	atoD	NZ_CP036245_S65EC
S135EC	2599707-2599698	2599698	2599707	R	S65EC_RS14100	S65EC_RS14105	473	-1	transcriptional regulator LrhA	437	1	alanine transaminase AlaA	1	lrhA	alaA	NZ_CP036245_S65EC
S102EC	2613841-2613846	2613841	2613846	F	S65EC_RS14165	S65EC_RS14165	11	1	GSH-dependent disulfide bond oxidoreductase	642	1	GSH-dependent disulfide bond oxidoreductase	1	yfcG	yfcG	NZ_CP036245_S65EC
HVR83	2626222-2626213	2626213	2626222	R	S65EC_RS14235	S65EC_RS14235	318	-1	DedA family protein	351	-1	DedA family protein	1	dedA	dedA	NZ_CP036245_S65EC
S120EC	2646411-2646441	2646411	2646441	F	S65EC_RS14335	S65EC_RS14335	350	-1	fimbrial biogenesis outer membrane usher protein	2329	-1	fimbrial biogenesis outer membrane usher protein	7	-	-	NZ_CP036245_S65EC
S26EC	2646411-2646441	2646411	2646441	F	S65EC_RS14335	S65EC_RS14335	350	-1	fimbrial biogenesis outer membrane usher protein	2329	-1	fimbrial biogenesis outer membrane usher protein	7	-	-	NZ_CP036245_S65EC
S2EC	2646411-2646441	2646411	2646441	F	S65EC_RS14335	S65EC_RS14335	350	-1	fimbrial biogenesis outer membrane usher protein	2329	-1	fimbrial biogenesis outer membrane usher protein	7	-	-	NZ_CP036245_S65EC
S31EC	2646411-2646441	2646411	2646441	F	S65EC_RS14335	S65EC_RS14335	350	-1	fimbrial biogenesis outer membrane usher protein	2329	-1	fimbrial biogenesis outer membrane usher protein	7	-	-	NZ_CP036245_S65EC
S34EC	2646411-2646441	2646411	2646441	F	S65EC_RS14335	S65EC_RS14335	350	-1	fimbrial biogenesis outer membrane usher protein	2329	-1	fimbrial biogenesis outer membrane usher protein	7	-	-	NZ_CP036245_S65EC
S37EC	2646411-2646441	2646411	2646441	F	S65EC_RS14335	S65EC_RS14335	350	-1	fimbrial biogenesis outer membrane usher protein	2329	-1	fimbrial biogenesis outer membrane usher protein	7	-	-	NZ_CP036245_S65EC
S5EC	2646411-2646441	2646411	2646441	F	S65EC_RS14335	S65EC_RS14335	350	-1	fimbrial biogenesis outer membrane usher protein	2329	-1	fimbrial biogenesis outer membrane usher protein	7	-	-	NZ_CP036245_S65EC
P189EC	2658531-2658522	2658522	2658531	R	S65EC_RS14390	S65EC_RS14390	223	-1	sce7725 family protein	737	-1	sce7725 family protein	1	-	-	NZ_CP036245_S65EC
S120EC	2673103-2673094	2673094	2673103	R	S65EC_RS14460	S65EC_RS14460	17	-1	multidrug efflux MFS transporter permease subunit EmrY	1531	-1	multidrug efflux MFS transporter permease subunit EmrY	1	emrY	emrY	NZ_CP036245_S65EC
P146EC	2676670-2676663	2676663	2676670	R	S65EC_RS14475	S65EC_RS14475	2239	1	acid-sensing system histidine kinase EvgS	1362	1	acid-sensing system histidine kinase EvgS	1	evgS	evgS	NZ_CP036245_S65EC
S5EC	2741450-2741459	2741450	2741459	F	S65EC_RS14810	S65EC_RS14810	372	-1	ethanolamine utilization microcompartment protein EutK	138	-1	ethanolamine utilization microcompartment protein EutK	1	eutK	eutK	NZ_CP036245_S65EC
HVM5	2821105-2821096	2821096	2821105	R	S65EC_RS15125	S65EC_RS15125	321	-1	bifunctional tRNA (adenosine(37)-C2)-methyltransferase TrmG/ribosomal RNA large subunit methyltransferase RlmN	843	-1	bifunctional tRNA (adenosine(37)-C2)-methyltransferase TrmG/ribosomal RNA large subunit methyltransferase RlmN	1	rlmN	rlmN	NZ_CP036245_S65EC
S37EC	2933416-2933408	2933408	2933416	R	S65EC_RS15650	S65EC_RS15650	789	1	GABA permease	620	1	GABA permease	1	gabP	gabP	NZ_CP036245_S65EC
P146EC	2948844-2948835	2948835	2948844	R	S65EC_RS15745	S65EC_RS15745	69	1	L-valine exporter subunit YgaZ	678	1	L-valine exporter subunit YgaZ	1	ygaZ	ygaZ	NZ_CP036245_S65EC
S92EC	3016800-3016793	3016793	3016800	R	S65EC_RS16135	S65EC_RS16140	66	-1	sulfate adenylyltransferase subunit CysD	178	1	alkaline phosphatase isozyme conversion aminopeptidase	1	cysD	iap	NZ_CP036245_S65EC
P56EC	3031800-3031793	3031793	3031800	R	S65EC_RS16215	S65EC_RS16215	1057	1	MFS transporter	228	1	MFS transporter	1	yqcE	yqcE	NZ_CP036245_S65EC
P189EC	3098991-3098994	3098991	3098994	F	S65EC_RS16490	S65EC_RS16495	367	1	hypothetical protein	93	1	type VI secretion system tip protein VgrG	1	-	vgrG	NZ_CP036245_S65EC
S37EC	3104478-3104468	3104468	3104478	R	S65EC_RS16510	S65EC_RS16510	258	1	DUF2235 domain-containing protein	1621	1	DUF2235 domain-containing protein	1	-	-	NZ_CP036245_S65EC
P53EC	3127422-3127431	3127422	3127431	F	S65EC_RS16610	S65EC_RS16610	589	-1	PatB family C-S lyase	596	-1	PatB family C-S lyase	1	-	-	NZ_CP036245_S65EC
P56EC	3167354-3167360	3167354	3167360	F	S65EC_RS16760	S65EC_RS16765	261	-1	5-dehydro-4-deoxy-D-glucuronate isomerase	19	-1	acetyl-CoA C-acetyltransferase	1	kduI	yqeF	NZ_CP036245_S65EC
S115EC	3169180-3169187	3169180	3169187	F	S65EC_RS16770	S65EC_RS16770	865	1	amino acid permease	372	1	amino acid permease	1	yqeG	yqeG	NZ_CP036245_S65EC
S2EC	3171451-3171460	3171451	3171460	F	S65EC_RS16780	S65EC_RS16785	182	-1	peptidoglycan DD-metalloendopeptidase family protein	222	1	xanthine dehydrogenase molybdenum-binding subunit XdhA	1	ygeR	xdhA	NZ_CP036245_S65EC
NZ_CP036245_S65EC	3287683-3288486	3287683	3288486	F	S65EC_RS17350	S65EC_RS17370	447	1	hypothetical protein	443	-1	HTH-type transcriptional regulator PapX	83	-	papX	NZ_CP036245_S65EC
B36EC	3287683-3288486	3287683	3288486	F	S65EC_RS17350	S65EC_RS17370	447	1	hypothetical protein	443	-1	HTH-type transcriptional regulator PapX	83	-	papX	NZ_CP036245_S65EC
HVM1147	3287683-3288486	3287683	3288486	F	S65EC_RS17350	S65EC_RS17370	447	1	hypothetical protein	443	-1	HTH-type transcriptional regulator PapX	83	-	papX	NZ_CP036245_S65EC
HVM1299	3287683-3288486	3287683	3288486	F	S65EC_RS17350	S65EC_RS17370	447	1	hypothetical protein	443	-1	HTH-type transcriptional regulator PapX	83	-	papX	NZ_CP036245_S65EC
HVM1619	3287683-3288486	3287683	3288486	F	S65EC_RS17350	S65EC_RS17370	447	1	hypothetical protein	443	-1	HTH-type transcriptional regulator PapX	83	-	papX	NZ_CP036245_S65EC
HVM1997	3287683-3288486	3287683	3288486	F	S65EC_RS17350	S65EC_RS17370	447	1	hypothetical protein	443	-1	HTH-type transcriptional regulator PapX	83	-	papX	NZ_CP036245_S65EC
HVM3017	3287683-3288486	3287683	3288486	F	S65EC_RS17350	S65EC_RS17370	447	1	hypothetical protein	443	-1	HTH-type transcriptional regulator PapX	83	-	papX	NZ_CP036245_S65EC
HVM3189	3287683-3288486	3287683	3288486	F	S65EC_RS17350	S65EC_RS17370	447	1	hypothetical protein	443	-1	HTH-type transcriptional regulator PapX	83	-	papX	NZ_CP036245_S65EC
HVM5	3287683-3288486	3287683	3288486	F	S65EC_RS17350	S65EC_RS17370	447	1	hypothetical protein	443	-1	HTH-type transcriptional regulator PapX	83	-	papX	NZ_CP036245_S65EC
HVM826	3287683-3288486	3287683	3288486	F	S65EC_RS17350	S65EC_RS17370	447	1	hypothetical protein	443	-1	HTH-type transcriptional regulator PapX	83	-	papX	NZ_CP036245_S65EC
HVM834	3287683-3288486	3287683	3288486	F	S65EC_RS17350	S65EC_RS17370	447	1	hypothetical protein	443	-1	HTH-type transcriptional regulator PapX	83	-	papX	NZ_CP036245_S65EC
HVR2496	3287683-3288486	3287683	3288486	F	S65EC_RS17350	S65EC_RS17370	447	1	hypothetical protein	443	-1	HTH-type transcriptional regulator PapX	83	-	papX	NZ_CP036245_S65EC
HVR83	3287683-3288486	3287683	3288486	F	S65EC_RS17350	S65EC_RS17370	447	1	hypothetical protein	443	-1	HTH-type transcriptional regulator PapX	83	-	papX	NZ_CP036245_S65EC
IR18E	3287683-3288486	3287683	3288486	F	S65EC_RS17350	S65EC_RS17370	447	1	hypothetical protein	443	-1	HTH-type transcriptional regulator PapX	83	-	papX	NZ_CP036245_S65EC
IR49	3287683-3288486	3287683	3288486	F	S65EC_RS17350	S65EC_RS17370	447	1	hypothetical protein	443	-1	HTH-type transcriptional regulator PapX	83	-	papX	NZ_CP036245_S65EC
IR65	3287683-3288486	3287683	3288486	F	S65EC_RS17350	S65EC_RS17370	447	1	hypothetical protein	443	-1	HTH-type transcriptional regulator PapX	83	-	papX	NZ_CP036245_S65EC
MS2481	3287683-3288486	3287683	3288486	F	S65EC_RS17350	S65EC_RS17370	447	1	hypothetical protein	443	-1	HTH-type transcriptional regulator PapX	83	-	papX	NZ_CP036245_S65EC
MS2493	3287683-3288486	3287683	3288486	F	S65EC_RS17350	S65EC_RS17370	447	1	hypothetical protein	443	-1	HTH-type transcriptional regulator PapX	83	-	papX	NZ_CP036245_S65EC
P146EC	3287683-3288486	3287683	3288486	F	S65EC_RS17350	S65EC_RS17370	447	1	hypothetical protein	443	-1	HTH-type transcriptional regulator PapX	83	-	papX	NZ_CP036245_S65EC
P189EC	3287683-3288486	3287683	3288486	F	S65EC_RS17350	S65EC_RS17370	447	1	hypothetical protein	443	-1	HTH-type transcriptional regulator PapX	83	-	papX	NZ_CP036245_S65EC
P50EC	3287683-3288486	3287683	3288486	F	S65EC_RS17350	S65EC_RS17370	447	1	hypothetical protein	443	-1	HTH-type transcriptional regulator PapX	83	-	papX	NZ_CP036245_S65EC
P53EC	3287683-3288486	3287683	3288486	F	S65EC_RS17350	S65EC_RS17370	447	1	hypothetical protein	443	-1	HTH-type transcriptional regulator PapX	83	-	papX	NZ_CP036245_S65EC
P56EC	3287683-3288486	3287683	3288486	F	S65EC_RS17350	S65EC_RS17370	447	1	hypothetical protein	443	-1	HTH-type transcriptional regulator PapX	83	-	papX	NZ_CP036245_S65EC
S100EC	3287683-3288486	3287683	3288486	F	S65EC_RS17350	S65EC_RS17370	447	1	hypothetical protein	443	-1	HTH-type transcriptional regulator PapX	83	-	papX	NZ_CP036245_S65EC
S101EC	3287683-3288486	3287683	3288486	F	S65EC_RS17350	S65EC_RS17370	447	1	hypothetical protein	443	-1	HTH-type transcriptional regulator PapX	83	-	papX	NZ_CP036245_S65EC
S102EC	3287683-3288486	3287683	3288486	F	S65EC_RS17350	S65EC_RS17370	447	1	hypothetical protein	443	-1	HTH-type transcriptional regulator PapX	83	-	papX	NZ_CP036245_S65EC
S103EC	3287683-3288486	3287683	3288486	F	S65EC_RS17350	S65EC_RS17370	447	1	hypothetical protein	443	-1	HTH-type transcriptional regulator PapX	83	-	papX	NZ_CP036245_S65EC
S104EC	3287683-3288486	3287683	3288486	F	S65EC_RS17350	S65EC_RS17370	447	1	hypothetical protein	443	-1	HTH-type transcriptional regulator PapX	83	-	papX	NZ_CP036245_S65EC
S105EC	3287683-3288486	3287683	3288486	F	S65EC_RS17350	S65EC_RS17370	447	1	hypothetical protein	443	-1	HTH-type transcriptional regulator PapX	83	-	papX	NZ_CP036245_S65EC
S107EC	3287683-3288486	3287683	3288486	F	S65EC_RS17350	S65EC_RS17370	447	1	hypothetical protein	443	-1	HTH-type transcriptional regulator PapX	83	-	papX	NZ_CP036245_S65EC
S108EC	3287683-3288486	3287683	3288486	F	S65EC_RS17350	S65EC_RS17370	447	1	hypothetical protein	443	-1	HTH-type transcriptional regulator PapX	83	-	papX	NZ_CP036245_S65EC
S109EC	3287683-3288486	3287683	3288486	F	S65EC_RS17350	S65EC_RS17370	447	1	hypothetical protein	443	-1	HTH-type transcriptional regulator PapX	83	-	papX	NZ_CP036245_S65EC
S10EC	3287683-3288486	3287683	3288486	F	S65EC_RS17350	S65EC_RS17370	447	1	hypothetical protein	443	-1	HTH-type transcriptional regulator PapX	83	-	papX	NZ_CP036245_S65EC
S110EC	3287683-3288486	3287683	3288486	F	S65EC_RS17350	S65EC_RS17370	447	1	hypothetical protein	443	-1	HTH-type transcriptional regulator PapX	83	-	papX	NZ_CP036245_S65EC
S111EC	3287683-3288486	3287683	3288486	F	S65EC_RS17350	S65EC_RS17370	447	1	hypothetical protein	443	-1	HTH-type transcriptional regulator PapX	83	-	papX	NZ_CP036245_S65EC
S112EC	3287683-3288486	3287683	3288486	F	S65EC_RS17350	S65EC_RS17370	447	1	hypothetical protein	443	-1	HTH-type transcriptional regulator PapX	83	-	papX	NZ_CP036245_S65EC
S113EC	3287683-3288486	3287683	3288486	F	S65EC_RS17350	S65EC_RS17370	447	1	hypothetical protein	443	-1	HTH-type transcriptional regulator PapX	83	-	papX	NZ_CP036245_S65EC
S114EC	3287683-3288486	3287683	3288486	F	S65EC_RS17350	S65EC_RS17370	447	1	hypothetical protein	443	-1	HTH-type transcriptional regulator PapX	83	-	papX	NZ_CP036245_S65EC
S115EC	3287683-3288486	3287683	3288486	F	S65EC_RS17350	S65EC_RS17370	447	1	hypothetical protein	443	-1	HTH-type transcriptional regulator PapX	83	-	papX	NZ_CP036245_S65EC
S116EC	3287683-3288486	3287683	3288486	F	S65EC_RS17350	S65EC_RS17370	447	1	hypothetical protein	443	-1	HTH-type transcriptional regulator PapX	83	-	papX	NZ_CP036245_S65EC
S117EC	3287683-3288486	3287683	3288486	F	S65EC_RS17350	S65EC_RS17370	447	1	hypothetical protein	443	-1	HTH-type transcriptional regulator PapX	83	-	papX	NZ_CP036245_S65EC
S118EC	3287683-3288486	3287683	3288486	F	S65EC_RS17350	S65EC_RS17370	447	1	hypothetical protein	443	-1	HTH-type transcriptional regulator PapX	83	-	papX	NZ_CP036245_S65EC
S119EC	3287683-3288486	3287683	3288486	F	S65EC_RS17350	S65EC_RS17370	447	1	hypothetical protein	443	-1	HTH-type transcriptional regulator PapX	83	-	papX	NZ_CP036245_S65EC
S11EC	3287683-3288486	3287683	3288486	F	S65EC_RS17350	S65EC_RS17370	447	1	hypothetical protein	443	-1	HTH-type transcriptional regulator PapX	83	-	papX	NZ_CP036245_S65EC
S120EC	3287683-3288486	3287683	3288486	F	S65EC_RS17350	S65EC_RS17370	447	1	hypothetical protein	443	-1	HTH-type transcriptional regulator PapX	83	-	papX	NZ_CP036245_S65EC
S121EC	3287683-3288486	3287683	3288486	F	S65EC_RS17350	S65EC_RS17370	447	1	hypothetical protein	443	-1	HTH-type transcriptional regulator PapX	83	-	papX	NZ_CP036245_S65EC
S123EC	3287683-3288486	3287683	3288486	F	S65EC_RS17350	S65EC_RS17370	447	1	hypothetical protein	443	-1	HTH-type transcriptional regulator PapX	83	-	papX	NZ_CP036245_S65EC
S125EC	3287683-3288486	3287683	3288486	F	S65EC_RS17350	S65EC_RS17370	447	1	hypothetical protein	443	-1	HTH-type transcriptional regulator PapX	83	-	papX	NZ_CP036245_S65EC
S126EC	3287683-3288486	3287683	3288486	F	S65EC_RS17350	S65EC_RS17370	447	1	hypothetical protein	443	-1	HTH-type transcriptional regulator PapX	83	-	papX	NZ_CP036245_S65EC
S127EC	3287683-3288486	3287683	3288486	F	S65EC_RS17350	S65EC_RS17370	447	1	hypothetical protein	443	-1	HTH-type transcriptional regulator PapX	83	-	papX	NZ_CP036245_S65EC
S129EC	3287683-3288486	3287683	3288486	F	S65EC_RS17350	S65EC_RS17370	447	1	hypothetical protein	443	-1	HTH-type transcriptional regulator PapX	83	-	papX	NZ_CP036245_S65EC
S12EC	3287683-3288486	3287683	3288486	F	S65EC_RS17350	S65EC_RS17370	447	1	hypothetical protein	443	-1	HTH-type transcriptional regulator PapX	83	-	papX	NZ_CP036245_S65EC
S130EC	3287683-3288486	3287683	3288486	F	S65EC_RS17350	S65EC_RS17370	447	1	hypothetical protein	443	-1	HTH-type transcriptional regulator PapX	83	-	papX	NZ_CP036245_S65EC
S131EC	3287683-3288486	3287683	3288486	F	S65EC_RS17350	S65EC_RS17370	447	1	hypothetical protein	443	-1	HTH-type transcriptional regulator PapX	83	-	papX	NZ_CP036245_S65EC
S132EC	3287683-3288486	3287683	3288486	F	S65EC_RS17350	S65EC_RS17370	447	1	hypothetical protein	443	-1	HTH-type transcriptional regulator PapX	83	-	papX	NZ_CP036245_S65EC
S133EC	3287683-3288486	3287683	3288486	F	S65EC_RS17350	S65EC_RS17370	447	1	hypothetical protein	443	-1	HTH-type transcriptional regulator PapX	83	-	papX	NZ_CP036245_S65EC
S134EC	3287683-3288486	3287683	3288486	F	S65EC_RS17350	S65EC_RS17370	447	1	hypothetical protein	443	-1	HTH-type transcriptional regulator PapX	83	-	papX	NZ_CP036245_S65EC
S135EC	3287683-3288486	3287683	3288486	F	S65EC_RS17350	S65EC_RS17370	447	1	hypothetical protein	443	-1	HTH-type transcriptional regulator PapX	83	-	papX	NZ_CP036245_S65EC
S15EC	3287683-3288486	3287683	3288486	F	S65EC_RS17350	S65EC_RS17370	447	1	hypothetical protein	443	-1	HTH-type transcriptional regulator PapX	83	-	papX	NZ_CP036245_S65EC
S19EC	3287683-3288486	3287683	3288486	F	S65EC_RS17350	S65EC_RS17370	447	1	hypothetical protein	443	-1	HTH-type transcriptional regulator PapX	83	-	papX	NZ_CP036245_S65EC
S1EC	3287683-3288486	3287683	3288486	F	S65EC_RS17350	S65EC_RS17370	447	1	hypothetical protein	443	-1	HTH-type transcriptional regulator PapX	83	-	papX	NZ_CP036245_S65EC
S21EC	3287683-3288486	3287683	3288486	F	S65EC_RS17350	S65EC_RS17370	447	1	hypothetical protein	443	-1	HTH-type transcriptional regulator PapX	83	-	papX	NZ_CP036245_S65EC
S22EC	3287683-3288486	3287683	3288486	F	S65EC_RS17350	S65EC_RS17370	447	1	hypothetical protein	443	-1	HTH-type transcriptional regulator PapX	83	-	papX	NZ_CP036245_S65EC
S24EC	3287683-3288486	3287683	3288486	F	S65EC_RS17350	S65EC_RS17370	447	1	hypothetical protein	443	-1	HTH-type transcriptional regulator PapX	83	-	papX	NZ_CP036245_S65EC
S30EC	3287683-3288486	3287683	3288486	F	S65EC_RS17350	S65EC_RS17370	447	1	hypothetical protein	443	-1	HTH-type transcriptional regulator PapX	83	-	papX	NZ_CP036245_S65EC
S31EC	3287683-3288486	3287683	3288486	F	S65EC_RS17350	S65EC_RS17370	447	1	hypothetical protein	443	-1	HTH-type transcriptional regulator PapX	83	-	papX	NZ_CP036245_S65EC
S32EC	3287683-3288486	3287683	3288486	F	S65EC_RS17350	S65EC_RS17370	447	1	hypothetical protein	443	-1	HTH-type transcriptional regulator PapX	83	-	papX	NZ_CP036245_S65EC
S34EC	3287683-3288486	3287683	3288486	F	S65EC_RS17350	S65EC_RS17370	447	1	hypothetical protein	443	-1	HTH-type transcriptional regulator PapX	83	-	papX	NZ_CP036245_S65EC
S37EC	3287683-3288486	3287683	3288486	F	S65EC_RS17350	S65EC_RS17370	447	1	hypothetical protein	443	-1	HTH-type transcriptional regulator PapX	83	-	papX	NZ_CP036245_S65EC
S43EC	3287683-3288486	3287683	3288486	F	S65EC_RS17350	S65EC_RS17370	447	1	hypothetical protein	443	-1	HTH-type transcriptional regulator PapX	83	-	papX	NZ_CP036245_S65EC
S47EC	3287683-3288486	3287683	3288486	F	S65EC_RS17350	S65EC_RS17370	447	1	hypothetical protein	443	-1	HTH-type transcriptional regulator PapX	83	-	papX	NZ_CP036245_S65EC
S53EC	3287683-3288486	3287683	3288486	F	S65EC_RS17350	S65EC_RS17370	447	1	hypothetical protein	443	-1	HTH-type transcriptional regulator PapX	83	-	papX	NZ_CP036245_S65EC
S5EC	3287683-3288486	3287683	3288486	F	S65EC_RS17350	S65EC_RS17370	447	1	hypothetical protein	443	-1	HTH-type transcriptional regulator PapX	83	-	papX	NZ_CP036245_S65EC
S65EC	3287683-3288486	3287683	3288486	F	S65EC_RS17350	S65EC_RS17370	447	1	hypothetical protein	443	-1	HTH-type transcriptional regulator PapX	83	-	papX	NZ_CP036245_S65EC
S6EC	3287683-3288486	3287683	3288486	F	S65EC_RS17350	S65EC_RS17370	447	1	hypothetical protein	443	-1	HTH-type transcriptional regulator PapX	83	-	papX	NZ_CP036245_S65EC
S77EC	3287683-3288486	3287683	3288486	F	S65EC_RS17350	S65EC_RS17370	447	1	hypothetical protein	443	-1	HTH-type transcriptional regulator PapX	83	-	papX	NZ_CP036245_S65EC
S92EC	3287683-3288486	3287683	3288486	F	S65EC_RS17350	S65EC_RS17370	447	1	hypothetical protein	443	-1	HTH-type transcriptional regulator PapX	83	-	papX	NZ_CP036245_S65EC
S93EC	3287683-3288486	3287683	3288486	F	S65EC_RS17350	S65EC_RS17370	447	1	hypothetical protein	443	-1	HTH-type transcriptional regulator PapX	83	-	papX	NZ_CP036245_S65EC
S94EC	3287683-3288486	3287683	3288486	F	S65EC_RS17350	S65EC_RS17370	447	1	hypothetical protein	443	-1	HTH-type transcriptional regulator PapX	83	-	papX	NZ_CP036245_S65EC
S96EC	3287683-3288486	3287683	3288486	F	S65EC_RS17350	S65EC_RS17370	447	1	hypothetical protein	443	-1	HTH-type transcriptional regulator PapX	83	-	papX	NZ_CP036245_S65EC
S97EC	3287683-3288486	3287683	3288486	F	S65EC_RS17350	S65EC_RS17370	447	1	hypothetical protein	443	-1	HTH-type transcriptional regulator PapX	83	-	papX	NZ_CP036245_S65EC
S98EC	3287683-3288486	3287683	3288486	F	S65EC_RS17350	S65EC_RS17370	447	1	hypothetical protein	443	-1	HTH-type transcriptional regulator PapX	83	-	papX	NZ_CP036245_S65EC
S99EC	3287683-3288486	3287683	3288486	F	S65EC_RS17350	S65EC_RS17370	447	1	hypothetical protein	443	-1	HTH-type transcriptional regulator PapX	83	-	papX	NZ_CP036245_S65EC
NZ_CP036245_S65EC	3290528-3289702	3289702	3290528	R	S65EC_RS17370	S65EC_RS17380	221	-1	HTH-type transcriptional regulator PapX	50	-1	P fimbria major subunit PapA	83	papX	papA	NZ_CP036245_S65EC
B36EC	3290528-3289702	3289702	3290528	R	S65EC_RS17370	S65EC_RS17380	221	-1	HTH-type transcriptional regulator PapX	50	-1	P fimbria major subunit PapA	83	papX	papA	NZ_CP036245_S65EC
HVM1147	3290528-3289702	3289702	3290528	R	S65EC_RS17370	S65EC_RS17380	221	-1	HTH-type transcriptional regulator PapX	50	-1	P fimbria major subunit PapA	83	papX	papA	NZ_CP036245_S65EC
HVM1299	3290528-3289702	3289702	3290528	R	S65EC_RS17370	S65EC_RS17380	221	-1	HTH-type transcriptional regulator PapX	50	-1	P fimbria major subunit PapA	83	papX	papA	NZ_CP036245_S65EC
HVM1619	3290528-3289702	3289702	3290528	R	S65EC_RS17370	S65EC_RS17380	221	-1	HTH-type transcriptional regulator PapX	50	-1	P fimbria major subunit PapA	83	papX	papA	NZ_CP036245_S65EC
HVM1997	3290528-3289702	3289702	3290528	R	S65EC_RS17370	S65EC_RS17380	221	-1	HTH-type transcriptional regulator PapX	50	-1	P fimbria major subunit PapA	83	papX	papA	NZ_CP036245_S65EC
HVM3017	3290528-3289702	3289702	3290528	R	S65EC_RS17370	S65EC_RS17380	221	-1	HTH-type transcriptional regulator PapX	50	-1	P fimbria major subunit PapA	83	papX	papA	NZ_CP036245_S65EC
HVM3189	3290528-3289702	3289702	3290528	R	S65EC_RS17370	S65EC_RS17380	221	-1	HTH-type transcriptional regulator PapX	50	-1	P fimbria major subunit PapA	83	papX	papA	NZ_CP036245_S65EC
HVM5	3290528-3289702	3289702	3290528	R	S65EC_RS17370	S65EC_RS17380	221	-1	HTH-type transcriptional regulator PapX	50	-1	P fimbria major subunit PapA	83	papX	papA	NZ_CP036245_S65EC
HVM826	3290528-3289702	3289702	3290528	R	S65EC_RS17370	S65EC_RS17380	221	-1	HTH-type transcriptional regulator PapX	50	-1	P fimbria major subunit PapA	83	papX	papA	NZ_CP036245_S65EC
HVM834	3290528-3289702	3289702	3290528	R	S65EC_RS17370	S65EC_RS17380	221	-1	HTH-type transcriptional regulator PapX	50	-1	P fimbria major subunit PapA	83	papX	papA	NZ_CP036245_S65EC
HVR2496	3290528-3289702	3289702	3290528	R	S65EC_RS17370	S65EC_RS17380	221	-1	HTH-type transcriptional regulator PapX	50	-1	P fimbria major subunit PapA	83	papX	papA	NZ_CP036245_S65EC
HVR83	3290528-3289702	3289702	3290528	R	S65EC_RS17370	S65EC_RS17380	221	-1	HTH-type transcriptional regulator PapX	50	-1	P fimbria major subunit PapA	83	papX	papA	NZ_CP036245_S65EC
IR18E	3290528-3289702	3289702	3290528	R	S65EC_RS17370	S65EC_RS17380	221	-1	HTH-type transcriptional regulator PapX	50	-1	P fimbria major subunit PapA	83	papX	papA	NZ_CP036245_S65EC
IR49	3290528-3289702	3289702	3290528	R	S65EC_RS17370	S65EC_RS17380	221	-1	HTH-type transcriptional regulator PapX	50	-1	P fimbria major subunit PapA	83	papX	papA	NZ_CP036245_S65EC
IR65	3290528-3289702	3289702	3290528	R	S65EC_RS17370	S65EC_RS17380	221	-1	HTH-type transcriptional regulator PapX	50	-1	P fimbria major subunit PapA	83	papX	papA	NZ_CP036245_S65EC
MS2481	3290528-3289702	3289702	3290528	R	S65EC_RS17370	S65EC_RS17380	221	-1	HTH-type transcriptional regulator PapX	50	-1	P fimbria major subunit PapA	83	papX	papA	NZ_CP036245_S65EC
MS2493	3290528-3289702	3289702	3290528	R	S65EC_RS17370	S65EC_RS17380	221	-1	HTH-type transcriptional regulator PapX	50	-1	P fimbria major subunit PapA	83	papX	papA	NZ_CP036245_S65EC
P146EC	3290528-3289702	3289702	3290528	R	S65EC_RS17370	S65EC_RS17380	221	-1	HTH-type transcriptional regulator PapX	50	-1	P fimbria major subunit PapA	83	papX	papA	NZ_CP036245_S65EC
P189EC	3290528-3289702	3289702	3290528	R	S65EC_RS17370	S65EC_RS17380	221	-1	HTH-type transcriptional regulator PapX	50	-1	P fimbria major subunit PapA	83	papX	papA	NZ_CP036245_S65EC
P50EC	3290528-3289702	3289702	3290528	R	S65EC_RS17370	S65EC_RS17380	221	-1	HTH-type transcriptional regulator PapX	50	-1	P fimbria major subunit PapA	83	papX	papA	NZ_CP036245_S65EC
P53EC	3290528-3289702	3289702	3290528	R	S65EC_RS17370	S65EC_RS17380	221	-1	HTH-type transcriptional regulator PapX	50	-1	P fimbria major subunit PapA	83	papX	papA	NZ_CP036245_S65EC
P56EC	3290528-3289702	3289702	3290528	R	S65EC_RS17370	S65EC_RS17380	221	-1	HTH-type transcriptional regulator PapX	50	-1	P fimbria major subunit PapA	83	papX	papA	NZ_CP036245_S65EC
S100EC	3290528-3289702	3289702	3290528	R	S65EC_RS17370	S65EC_RS17380	221	-1	HTH-type transcriptional regulator PapX	50	-1	P fimbria major subunit PapA	83	papX	papA	NZ_CP036245_S65EC
S101EC	3290528-3289702	3289702	3290528	R	S65EC_RS17370	S65EC_RS17380	221	-1	HTH-type transcriptional regulator PapX	50	-1	P fimbria major subunit PapA	83	papX	papA	NZ_CP036245_S65EC
S102EC	3290528-3289702	3289702	3290528	R	S65EC_RS17370	S65EC_RS17380	221	-1	HTH-type transcriptional regulator PapX	50	-1	P fimbria major subunit PapA	83	papX	papA	NZ_CP036245_S65EC
S103EC	3290528-3289702	3289702	3290528	R	S65EC_RS17370	S65EC_RS17380	221	-1	HTH-type transcriptional regulator PapX	50	-1	P fimbria major subunit PapA	83	papX	papA	NZ_CP036245_S65EC
S104EC	3290528-3289702	3289702	3290528	R	S65EC_RS17370	S65EC_RS17380	221	-1	HTH-type transcriptional regulator PapX	50	-1	P fimbria major subunit PapA	83	papX	papA	NZ_CP036245_S65EC
S105EC	3290528-3289702	3289702	3290528	R	S65EC_RS17370	S65EC_RS17380	221	-1	HTH-type transcriptional regulator PapX	50	-1	P fimbria major subunit PapA	83	papX	papA	NZ_CP036245_S65EC
S107EC	3290528-3289702	3289702	3290528	R	S65EC_RS17370	S65EC_RS17380	221	-1	HTH-type transcriptional regulator PapX	50	-1	P fimbria major subunit PapA	83	papX	papA	NZ_CP036245_S65EC
S108EC	3290528-3289702	3289702	3290528	R	S65EC_RS17370	S65EC_RS17380	221	-1	HTH-type transcriptional regulator PapX	50	-1	P fimbria major subunit PapA	83	papX	papA	NZ_CP036245_S65EC
S109EC	3290528-3289702	3289702	3290528	R	S65EC_RS17370	S65EC_RS17380	221	-1	HTH-type transcriptional regulator PapX	50	-1	P fimbria major subunit PapA	83	papX	papA	NZ_CP036245_S65EC
S10EC	3290528-3289702	3289702	3290528	R	S65EC_RS17370	S65EC_RS17380	221	-1	HTH-type transcriptional regulator PapX	50	-1	P fimbria major subunit PapA	83	papX	papA	NZ_CP036245_S65EC
S110EC	3290528-3289702	3289702	3290528	R	S65EC_RS17370	S65EC_RS17380	221	-1	HTH-type transcriptional regulator PapX	50	-1	P fimbria major subunit PapA	83	papX	papA	NZ_CP036245_S65EC
S111EC	3290528-3289702	3289702	3290528	R	S65EC_RS17370	S65EC_RS17380	221	-1	HTH-type transcriptional regulator PapX	50	-1	P fimbria major subunit PapA	83	papX	papA	NZ_CP036245_S65EC
S112EC	3290528-3289702	3289702	3290528	R	S65EC_RS17370	S65EC_RS17380	221	-1	HTH-type transcriptional regulator PapX	50	-1	P fimbria major subunit PapA	83	papX	papA	NZ_CP036245_S65EC
S113EC	3290528-3289702	3289702	3290528	R	S65EC_RS17370	S65EC_RS17380	221	-1	HTH-type transcriptional regulator PapX	50	-1	P fimbria major subunit PapA	83	papX	papA	NZ_CP036245_S65EC
S114EC	3290528-3289702	3289702	3290528	R	S65EC_RS17370	S65EC_RS17380	221	-1	HTH-type transcriptional regulator PapX	50	-1	P fimbria major subunit PapA	83	papX	papA	NZ_CP036245_S65EC
S115EC	3290528-3289702	3289702	3290528	R	S65EC_RS17370	S65EC_RS17380	221	-1	HTH-type transcriptional regulator PapX	50	-1	P fimbria major subunit PapA	83	papX	papA	NZ_CP036245_S65EC
S116EC	3290528-3289702	3289702	3290528	R	S65EC_RS17370	S65EC_RS17380	221	-1	HTH-type transcriptional regulator PapX	50	-1	P fimbria major subunit PapA	83	papX	papA	NZ_CP036245_S65EC
S117EC	3290528-3289702	3289702	3290528	R	S65EC_RS17370	S65EC_RS17380	221	-1	HTH-type transcriptional regulator PapX	50	-1	P fimbria major subunit PapA	83	papX	papA	NZ_CP036245_S65EC
S118EC	3290528-3289702	3289702	3290528	R	S65EC_RS17370	S65EC_RS17380	221	-1	HTH-type transcriptional regulator PapX	50	-1	P fimbria major subunit PapA	83	papX	papA	NZ_CP036245_S65EC
S119EC	3290528-3289702	3289702	3290528	R	S65EC_RS17370	S65EC_RS17380	221	-1	HTH-type transcriptional regulator PapX	50	-1	P fimbria major subunit PapA	83	papX	papA	NZ_CP036245_S65EC
S11EC	3290528-3289702	3289702	3290528	R	S65EC_RS17370	S65EC_RS17380	221	-1	HTH-type transcriptional regulator PapX	50	-1	P fimbria major subunit PapA	83	papX	papA	NZ_CP036245_S65EC
S120EC	3290528-3289702	3289702	3290528	R	S65EC_RS17370	S65EC_RS17380	221	-1	HTH-type transcriptional regulator PapX	50	-1	P fimbria major subunit PapA	83	papX	papA	NZ_CP036245_S65EC
S121EC	3290528-3289702	3289702	3290528	R	S65EC_RS17370	S65EC_RS17380	221	-1	HTH-type transcriptional regulator PapX	50	-1	P fimbria major subunit PapA	83	papX	papA	NZ_CP036245_S65EC
S123EC	3290528-3289702	3289702	3290528	R	S65EC_RS17370	S65EC_RS17380	221	-1	HTH-type transcriptional regulator PapX	50	-1	P fimbria major subunit PapA	83	papX	papA	NZ_CP036245_S65EC
S125EC	3290528-3289702	3289702	3290528	R	S65EC_RS17370	S65EC_RS17380	221	-1	HTH-type transcriptional regulator PapX	50	-1	P fimbria major subunit PapA	83	papX	papA	NZ_CP036245_S65EC
S126EC	3290528-3289702	3289702	3290528	R	S65EC_RS17370	S65EC_RS17380	221	-1	HTH-type transcriptional regulator PapX	50	-1	P fimbria major subunit PapA	83	papX	papA	NZ_CP036245_S65EC
S127EC	3290528-3289702	3289702	3290528	R	S65EC_RS17370	S65EC_RS17380	221	-1	HTH-type transcriptional regulator PapX	50	-1	P fimbria major subunit PapA	83	papX	papA	NZ_CP036245_S65EC
S129EC	3290528-3289702	3289702	3290528	R	S65EC_RS17370	S65EC_RS17380	221	-1	HTH-type transcriptional regulator PapX	50	-1	P fimbria major subunit PapA	83	papX	papA	NZ_CP036245_S65EC
S12EC	3290528-3289702	3289702	3290528	R	S65EC_RS17370	S65EC_RS17380	221	-1	HTH-type transcriptional regulator PapX	50	-1	P fimbria major subunit PapA	83	papX	papA	NZ_CP036245_S65EC
S130EC	3290528-3289702	3289702	3290528	R	S65EC_RS17370	S65EC_RS17380	221	-1	HTH-type transcriptional regulator PapX	50	-1	P fimbria major subunit PapA	83	papX	papA	NZ_CP036245_S65EC
S131EC	3290528-3289702	3289702	3290528	R	S65EC_RS17370	S65EC_RS17380	221	-1	HTH-type transcriptional regulator PapX	50	-1	P fimbria major subunit PapA	83	papX	papA	NZ_CP036245_S65EC
S132EC	3290528-3289702	3289702	3290528	R	S65EC_RS17370	S65EC_RS17380	221	-1	HTH-type transcriptional regulator PapX	50	-1	P fimbria major subunit PapA	83	papX	papA	NZ_CP036245_S65EC
S133EC	3290528-3289702	3289702	3290528	R	S65EC_RS17370	S65EC_RS17380	221	-1	HTH-type transcriptional regulator PapX	50	-1	P fimbria major subunit PapA	83	papX	papA	NZ_CP036245_S65EC
S134EC	3290528-3289702	3289702	3290528	R	S65EC_RS17370	S65EC_RS17380	221	-1	HTH-type transcriptional regulator PapX	50	-1	P fimbria major subunit PapA	83	papX	papA	NZ_CP036245_S65EC
S135EC	3290528-3289702	3289702	3290528	R	S65EC_RS17370	S65EC_RS17380	221	-1	HTH-type transcriptional regulator PapX	50	-1	P fimbria major subunit PapA	83	papX	papA	NZ_CP036245_S65EC
S15EC	3290528-3289702	3289702	3290528	R	S65EC_RS17370	S65EC_RS17380	221	-1	HTH-type transcriptional regulator PapX	50	-1	P fimbria major subunit PapA	83	papX	papA	NZ_CP036245_S65EC
S19EC	3290528-3289702	3289702	3290528	R	S65EC_RS17370	S65EC_RS17380	221	-1	HTH-type transcriptional regulator PapX	50	-1	P fimbria major subunit PapA	83	papX	papA	NZ_CP036245_S65EC
S1EC	3290528-3289702	3289702	3290528	R	S65EC_RS17370	S65EC_RS17380	221	-1	HTH-type transcriptional regulator PapX	50	-1	P fimbria major subunit PapA	83	papX	papA	NZ_CP036245_S65EC
S21EC	3290528-3289702	3289702	3290528	R	S65EC_RS17370	S65EC_RS17380	221	-1	HTH-type transcriptional regulator PapX	50	-1	P fimbria major subunit PapA	83	papX	papA	NZ_CP036245_S65EC
S22EC	3290528-3289702	3289702	3290528	R	S65EC_RS17370	S65EC_RS17380	221	-1	HTH-type transcriptional regulator PapX	50	-1	P fimbria major subunit PapA	83	papX	papA	NZ_CP036245_S65EC
S24EC	3290528-3289702	3289702	3290528	R	S65EC_RS17370	S65EC_RS17380	221	-1	HTH-type transcriptional regulator PapX	50	-1	P fimbria major subunit PapA	83	papX	papA	NZ_CP036245_S65EC
S30EC	3290528-3289702	3289702	3290528	R	S65EC_RS17370	S65EC_RS17380	221	-1	HTH-type transcriptional regulator PapX	50	-1	P fimbria major subunit PapA	83	papX	papA	NZ_CP036245_S65EC
S31EC	3290528-3289702	3289702	3290528	R	S65EC_RS17370	S65EC_RS17380	221	-1	HTH-type transcriptional regulator PapX	50	-1	P fimbria major subunit PapA	83	papX	papA	NZ_CP036245_S65EC
S32EC	3290528-3289702	3289702	3290528	R	S65EC_RS17370	S65EC_RS17380	221	-1	HTH-type transcriptional regulator PapX	50	-1	P fimbria major subunit PapA	83	papX	papA	NZ_CP036245_S65EC
S34EC	3290528-3289702	3289702	3290528	R	S65EC_RS17370	S65EC_RS17380	221	-1	HTH-type transcriptional regulator PapX	50	-1	P fimbria major subunit PapA	83	papX	papA	NZ_CP036245_S65EC
S43EC	3290528-3289702	3289702	3290528	R	S65EC_RS17370	S65EC_RS17380	221	-1	HTH-type transcriptional regulator PapX	50	-1	P fimbria major subunit PapA	83	papX	papA	NZ_CP036245_S65EC
S47EC	3290528-3289702	3289702	3290528	R	S65EC_RS17370	S65EC_RS17380	221	-1	HTH-type transcriptional regulator PapX	50	-1	P fimbria major subunit PapA	83	papX	papA	NZ_CP036245_S65EC
S53EC	3290528-3289702	3289702	3290528	R	S65EC_RS17370	S65EC_RS17380	221	-1	HTH-type transcriptional regulator PapX	50	-1	P fimbria major subunit PapA	83	papX	papA	NZ_CP036245_S65EC
S5EC	3290528-3289702	3289702	3290528	R	S65EC_RS17370	S65EC_RS17380	221	-1	HTH-type transcriptional regulator PapX	50	-1	P fimbria major subunit PapA	83	papX	papA	NZ_CP036245_S65EC
S65EC	3290528-3289702	3289702	3290528	R	S65EC_RS17370	S65EC_RS17380	221	-1	HTH-type transcriptional regulator PapX	50	-1	P fimbria major subunit PapA	83	papX	papA	NZ_CP036245_S65EC
S6EC	3290528-3289702	3289702	3290528	R	S65EC_RS17370	S65EC_RS17380	221	-1	HTH-type transcriptional regulator PapX	50	-1	P fimbria major subunit PapA	83	papX	papA	NZ_CP036245_S65EC
S77EC	3290528-3289702	3289702	3290528	R	S65EC_RS17370	S65EC_RS17380	221	-1	HTH-type transcriptional regulator PapX	50	-1	P fimbria major subunit PapA	83	papX	papA	NZ_CP036245_S65EC
S92EC	3290528-3289702	3289702	3290528	R	S65EC_RS17370	S65EC_RS17380	221	-1	HTH-type transcriptional regulator PapX	50	-1	P fimbria major subunit PapA	83	papX	papA	NZ_CP036245_S65EC
S93EC	3290528-3289702	3289702	3290528	R	S65EC_RS17370	S65EC_RS17380	221	-1	HTH-type transcriptional regulator PapX	50	-1	P fimbria major subunit PapA	83	papX	papA	NZ_CP036245_S65EC
S94EC	3290528-3289702	3289702	3290528	R	S65EC_RS17370	S65EC_RS17380	221	-1	HTH-type transcriptional regulator PapX	50	-1	P fimbria major subunit PapA	83	papX	papA	NZ_CP036245_S65EC
S95EC	3290528-3289702	3289702	3290528	R	S65EC_RS17370	S65EC_RS17380	221	-1	HTH-type transcriptional regulator PapX	50	-1	P fimbria major subunit PapA	83	papX	papA	NZ_CP036245_S65EC
S96EC	3290528-3289702	3289702	3290528	R	S65EC_RS17370	S65EC_RS17380	221	-1	HTH-type transcriptional regulator PapX	50	-1	P fimbria major subunit PapA	83	papX	papA	NZ_CP036245_S65EC
S97EC	3290528-3289702	3289702	3290528	R	S65EC_RS17370	S65EC_RS17380	221	-1	HTH-type transcriptional regulator PapX	50	-1	P fimbria major subunit PapA	83	papX	papA	NZ_CP036245_S65EC
S98EC	3290528-3289702	3289702	3290528	R	S65EC_RS17370	S65EC_RS17380	221	-1	HTH-type transcriptional regulator PapX	50	-1	P fimbria major subunit PapA	83	papX	papA	NZ_CP036245_S65EC
S99EC	3290528-3289702	3289702	3290528	R	S65EC_RS17370	S65EC_RS17380	221	-1	HTH-type transcriptional regulator PapX	50	-1	P fimbria major subunit PapA	83	papX	papA	NZ_CP036245_S65EC
MS2481	3317063-3317056	3317056	3317063	R	S65EC_RS17510	S65EC_RS17510	221	1	IS3 family transposase	1319	1	IS3 family transposase	1	-	-	NZ_CP036245_S65EC
HVM277	3442940-3442948	3442940	3442948	F	S65EC_RS18190	S65EC_RS18190	593	1	mannitol dehydrogenase family protein	888	1	mannitol dehydrogenase family protein	1	-	-	NZ_CP036245_S65EC
S37EC	3447361-3447358	3447358	3447361	R	S65EC_RS18215	S65EC_RS18215	1104	1	TRAP transporter large permease subunit	204	1	TRAP transporter large permease subunit	1	-	-	NZ_CP036245_S65EC
P53EC	3482321-3482312	3482312	3482321	R	S65EC_RS26920	S65EC_RS18375	357	-1	hypothetical protein	212	1	fimbrial-like protein	1	-	-	NZ_CP036245_S65EC
S37EC	3542911-3542915	3542911	3542915	F	S65EC_RS18635	S65EC_RS18640	5	1	hexuronate transporter ExuT	120	1	transcriptional regulator ExuR	1	exuT	exuR	NZ_CP036245_S65EC
S95EC	3565022-3565026	3565022	3565026	F	S65EC_RS27055	S65EC_RS18770	479	1	transcriptional activator TdcR	491	-1	glycerate 2-kinase	1	tdcR	garK	NZ_CP036245_S65EC
HVM2044	3613471-3613479	3613471	3613479	F	S65EC_RS19010	S65EC_RS19015	47	-1	phosphoethanolamine transferase	401	-1	tRNA-Leu	2	yhbX	-	NZ_CP036245_S65EC
HVM2289	3613471-3613479	3613471	3613479	F	S65EC_RS19010	S65EC_RS19015	47	-1	phosphoethanolamine transferase	401	-1	tRNA-Leu	2	yhbX	-	NZ_CP036245_S65EC
P50EC	3694164-3694179	3694164	3694179	F	S65EC_RS19405	S65EC_RS19405	29	-1	substrate-binding domain-containing protein	877	-1	substrate-binding domain-containing protein	1	-	-	NZ_CP036245_S65EC
S2EC	3702535-3702525	3702525	3702535	R	S65EC_RS19450	S65EC_RS19455	50	1	adenine-specific DNA-methyltransferase	23	1	DUF2556 family protein	1	yhdJ	yhdU	NZ_CP036245_S65EC
IR18E	3826506-3825964	3825964	3826506	R	S65EC_RS20165	S65EC_RS20175	232	1	RNA-binding transcriptional accessory protein	93	1	Fe(2+) transporter permease subunit FeoB	2	yhgF	feoB	NZ_CP036245_S65EC
S112EC	3826506-3825964	3825964	3826506	R	S65EC_RS20165	S65EC_RS20175	232	1	RNA-binding transcriptional accessory protein	93	1	Fe(2+) transporter permease subunit FeoB	2	yhgF	feoB	NZ_CP036245_S65EC
S125EC	3916377-3916375	3916375	3916377	R	S65EC_RS20585	S65EC_RS20585	755	1	DUF2776 family protein	300	1	DUF2776 family protein	1	yhiM	yhiM	NZ_CP036245_S65EC
S37EC	3941456-3941450	3941450	3941456	R	S65EC_RS20715	S65EC_RS20715	68	-1	MgtC/SapB family protein	586	-1	MgtC/SapB family protein	1	yhiD	yhiD	NZ_CP036245_S65EC
S92EC	3987647-3987649	3987647	3987649	F	S65EC_RS20900	S65EC_RS20900	744	1	amino acid permease	530	1	amino acid permease	1	yhjV	yhjV	NZ_CP036245_S65EC
S92EC	4018457-4018449	4018449	4018457	R	S65EC_RS21045	S65EC_RS21045	276	1	D-xylose ABC transporter ATP-binding protein	1274	1	D-xylose ABC transporter ATP-binding protein	1	xylG	xylG	NZ_CP036245_S65EC
S100EC	4030129-4030138	4030129	4030138	F	S65EC_RS21100	S65EC_RS21100	385	1	2,3-diketo-L-gulonate TRAP transporter small permease YiaM	92	1	2,3-diketo-L-gulonate TRAP transporter small permease YiaM	1	yiaM	yiaM	NZ_CP036245_S65EC
HVM826	4045592-4045601	4045592	4045601	F	S65EC_RS21165	S65EC_RS21165	1793	-1	selenocysteine-specific translation elongation factor	61	-1	selenocysteine-specific translation elongation factor	1	selB	selB	NZ_CP036245_S65EC
HVM1299	4074202-4074193	4074193	4074202	R	S65EC_RS21285	S65EC_RS21285	789	-1	UDP-glucuronate:LPS(HepIII) glycosyltransferase	255	-1	UDP-glucuronate:LPS(HepIII) glycosyltransferase	1	waaH	waaH	NZ_CP036245_S65EC
S135EC	4083341-4083350	4083341	4083350	F	S65EC_RS21325	S65EC_RS21325	534	-1	3-deoxy-D-manno-oct-2-ulosonate III transferase WaaZ	327	-1	3-deoxy-D-manno-oct-2-ulosonate III transferase WaaZ	1	waaZ	waaZ	NZ_CP036245_S65EC
S6EC	4083510-4083508	4083508	4083510	R	S65EC_RS21325	S65EC_RS21325	367	-1	3-deoxy-D-manno-oct-2-ulosonate III transferase WaaZ	487	-1	3-deoxy-D-manno-oct-2-ulosonate III transferase WaaZ	1	waaZ	waaZ	NZ_CP036245_S65EC
S30EC	4087311-4087303	4087303	4087311	R	S65EC_RS21345	S65EC_RS21345	512	-1	lipopolysaccharide 1,6-galactosyltransferase	576	-1	lipopolysaccharide 1,6-galactosyltransferase	1	waaB	waaB	NZ_CP036245_S65EC
S12EC	4141644-4141635	4141635	4141644	R	S65EC_RS21610	S65EC_RS21615	20	-1	transcriptional regulator UhpA	454	1	hypothetical protein	1	uhpA	-	NZ_CP036245_S65EC
P56EC	4142882-4142891	4142882	4142891	F	S65EC_RS21615	S65EC_RS21615	77	1	hypothetical protein	793	1	hypothetical protein	1	-	-	NZ_CP036245_S65EC
S2EC	4159105-4159114	4159105	4159114	F	S65EC_RS21700	S65EC_RS21700	448	-1	MFS transporter	899	-1	MFS transporter	1	dgoT	dgoT	NZ_CP036245_S65EC
S30EC	4270879-4270888	4270879	4270888	F	S65EC_RS22250	S65EC_RS22250	26	1	anaerobic sulfatase maturase	1219	1	anaerobic sulfatase maturase	1	aslB	aslB	NZ_CP036245_S65EC
S2EC	4384522-4384513	4384513	4384522	R	S65EC_RS22805	S65EC_RS22805	239	-1	hypothetical protein	619	-1	hypothetical protein	1	-	-	NZ_CP036245_S65EC
S94EC	4447120-4447112	4447112	4447120	R	S65EC_RS23155	S65EC_RS23160	54	1	DUF805 domain-containing protein	149	1	DUF406 domain-containing protein	1	yiiR	yiiS	NZ_CP036245_S65EC
HVM3189	4578303-4578294	4578294	4578303	R	S65EC_RS23735	S65EC_RS23740	346	1	glucose-6-phosphate isomerase	142	1	polysaccharide production threonine-rich protein	1	pgi	-	NZ_CP036245_S65EC
S94EC	4676456-4676455	4676455	4676456	R	S65EC_RS24160	S65EC_RS24165	51	-1	D-allose transporter substrate-binding protein	6	-1	als operon DNA-binding transcriptional repressor AlsR	1	alsB	alsR	NZ_CP036245_S65EC
S94EC	4724317-4724308	4724308	4724317	R	S65EC_RS24375	S65EC_RS24375	83	1	AraC family transcriptional regulator	757	1	AraC family transcriptional regulator	1	-	-	NZ_CP036245_S65EC
S112EC	4725554-4725540	4725540	4725554	R	S65EC_RS24375	S65EC_RS24385	1149	1	AraC family transcriptional regulator	8	1	autotransporter outer membrane beta-barrel domain-containing protein	1	-	-	NZ_CP036245_S65EC
S117EC	4868898-4868894	4868894	4868898	R	S65EC_RS25105	S65EC_RS25105	454	1	membrane protein FxsA	27	1	membrane protein FxsA	1	fxsA	fxsA	NZ_CP036245_S65EC
S34EC	4915988-4915997	4915988	4915997	F	S65EC_RS25360	S65EC_RS25360	318	-1	biofilm peroxide resistance protein BsmA	21	-1	biofilm peroxide resistance protein BsmA	1	bsmA	bsmA	NZ_CP036245_S65EC
P189EC	5019810-5019801	5019801	5019810	R	S65EC_RS25915	S65EC_RS25915	1008	-1	DUF2254 domain-containing protein	279	-1	DUF2254 domain-containing protein	1	-	-	NZ_CP036245_S65EC
NZ_CP036245_S65EC	5033670-5034483	5033670	5034483	F	S65EC_RS27205	S65EC_RS25985	8	1	protein YkiE	138	-1	IS3 family transposase	62	ykiE	-	NZ_CP036245_S65EC
B36EC	5033670-5034483	5033670	5034483	F	S65EC_RS27205	S65EC_RS25985	8	1	protein YkiE	138	-1	IS3 family transposase	62	ykiE	-	NZ_CP036245_S65EC
HVM1299	5033670-5034483	5033670	5034483	F	S65EC_RS27205	S65EC_RS25985	8	1	protein YkiE	138	-1	IS3 family transposase	62	ykiE	-	NZ_CP036245_S65EC
HVM1619	5033670-5034483	5033670	5034483	F	S65EC_RS27205	S65EC_RS25985	8	1	protein YkiE	138	-1	IS3 family transposase	62	ykiE	-	NZ_CP036245_S65EC
HVM1997	5033670-5034483	5033670	5034483	F	S65EC_RS27205	S65EC_RS25985	8	1	protein YkiE	138	-1	IS3 family transposase	62	ykiE	-	NZ_CP036245_S65EC
HVM2044	5033670-5034483	5033670	5034483	F	S65EC_RS27205	S65EC_RS25985	8	1	protein YkiE	138	-1	IS3 family transposase	62	ykiE	-	NZ_CP036245_S65EC
HVM2289	5033670-5034483	5033670	5034483	F	S65EC_RS27205	S65EC_RS25985	8	1	protein YkiE	138	-1	IS3 family transposase	62	ykiE	-	NZ_CP036245_S65EC
HVM277	5033670-5034483	5033670	5034483	F	S65EC_RS27205	S65EC_RS25985	8	1	protein YkiE	138	-1	IS3 family transposase	62	ykiE	-	NZ_CP036245_S65EC
HVM3017	5033670-5034483	5033670	5034483	F	S65EC_RS27205	S65EC_RS25985	8	1	protein YkiE	138	-1	IS3 family transposase	62	ykiE	-	NZ_CP036245_S65EC
HVM52	5033670-5034483	5033670	5034483	F	S65EC_RS27205	S65EC_RS25985	8	1	protein YkiE	138	-1	IS3 family transposase	62	ykiE	-	NZ_CP036245_S65EC
HVM826	5033670-5034483	5033670	5034483	F	S65EC_RS27205	S65EC_RS25985	8	1	protein YkiE	138	-1	IS3 family transposase	62	ykiE	-	NZ_CP036245_S65EC
HVM834	5033670-5034483	5033670	5034483	F	S65EC_RS27205	S65EC_RS25985	8	1	protein YkiE	138	-1	IS3 family transposase	62	ykiE	-	NZ_CP036245_S65EC
HVR83	5033670-5034483	5033670	5034483	F	S65EC_RS27205	S65EC_RS25985	8	1	protein YkiE	138	-1	IS3 family transposase	62	ykiE	-	NZ_CP036245_S65EC
IR18E	5033670-5034483	5033670	5034483	F	S65EC_RS27205	S65EC_RS25985	8	1	protein YkiE	138	-1	IS3 family transposase	62	ykiE	-	NZ_CP036245_S65EC
IR49	5033670-5034483	5033670	5034483	F	S65EC_RS27205	S65EC_RS25985	8	1	protein YkiE	138	-1	IS3 family transposase	62	ykiE	-	NZ_CP036245_S65EC
MS2481	5033670-5034483	5033670	5034483	F	S65EC_RS27205	S65EC_RS25985	8	1	protein YkiE	138	-1	IS3 family transposase	62	ykiE	-	NZ_CP036245_S65EC
MS2493	5033670-5034483	5033670	5034483	F	S65EC_RS27205	S65EC_RS25985	8	1	protein YkiE	138	-1	IS3 family transposase	62	ykiE	-	NZ_CP036245_S65EC
P146EC	5033670-5034483	5033670	5034483	F	S65EC_RS27205	S65EC_RS25985	8	1	protein YkiE	138	-1	IS3 family transposase	62	ykiE	-	NZ_CP036245_S65EC
P189EC	5033670-5034483	5033670	5034483	F	S65EC_RS27205	S65EC_RS25985	8	1	protein YkiE	138	-1	IS3 family transposase	62	ykiE	-	NZ_CP036245_S65EC
S100EC	5033670-5034483	5033670	5034483	F	S65EC_RS27205	S65EC_RS25985	8	1	protein YkiE	138	-1	IS3 family transposase	62	ykiE	-	NZ_CP036245_S65EC
S101EC	5033670-5034483	5033670	5034483	F	S65EC_RS27205	S65EC_RS25985	8	1	protein YkiE	138	-1	IS3 family transposase	62	ykiE	-	NZ_CP036245_S65EC
S102EC	5033670-5034483	5033670	5034483	F	S65EC_RS27205	S65EC_RS25985	8	1	protein YkiE	138	-1	IS3 family transposase	62	ykiE	-	NZ_CP036245_S65EC
S103EC	5033670-5034483	5033670	5034483	F	S65EC_RS27205	S65EC_RS25985	8	1	protein YkiE	138	-1	IS3 family transposase	62	ykiE	-	NZ_CP036245_S65EC
S107EC	5033670-5034483	5033670	5034483	F	S65EC_RS27205	S65EC_RS25985	8	1	protein YkiE	138	-1	IS3 family transposase	62	ykiE	-	NZ_CP036245_S65EC
S109EC	5033670-5034483	5033670	5034483	F	S65EC_RS27205	S65EC_RS25985	8	1	protein YkiE	138	-1	IS3 family transposase	62	ykiE	-	NZ_CP036245_S65EC
S10EC	5033670-5034483	5033670	5034483	F	S65EC_RS27205	S65EC_RS25985	8	1	protein YkiE	138	-1	IS3 family transposase	62	ykiE	-	NZ_CP036245_S65EC
S110EC	5033670-5034483	5033670	5034483	F	S65EC_RS27205	S65EC_RS25985	8	1	protein YkiE	138	-1	IS3 family transposase	62	ykiE	-	NZ_CP036245_S65EC
S111EC	5033670-5034483	5033670	5034483	F	S65EC_RS27205	S65EC_RS25985	8	1	protein YkiE	138	-1	IS3 family transposase	62	ykiE	-	NZ_CP036245_S65EC
S112EC	5033670-5034483	5033670	5034483	F	S65EC_RS27205	S65EC_RS25985	8	1	protein YkiE	138	-1	IS3 family transposase	62	ykiE	-	NZ_CP036245_S65EC
S113EC	5033670-5034483	5033670	5034483	F	S65EC_RS27205	S65EC_RS25985	8	1	protein YkiE	138	-1	IS3 family transposase	62	ykiE	-	NZ_CP036245_S65EC
S115EC	5033670-5034483	5033670	5034483	F	S65EC_RS27205	S65EC_RS25985	8	1	protein YkiE	138	-1	IS3 family transposase	62	ykiE	-	NZ_CP036245_S65EC
S116EC	5033670-5034483	5033670	5034483	F	S65EC_RS27205	S65EC_RS25985	8	1	protein YkiE	138	-1	IS3 family transposase	62	ykiE	-	NZ_CP036245_S65EC
S117EC	5033670-5034483	5033670	5034483	F	S65EC_RS27205	S65EC_RS25985	8	1	protein YkiE	138	-1	IS3 family transposase	62	ykiE	-	NZ_CP036245_S65EC
S118EC	5033670-5034483	5033670	5034483	F	S65EC_RS27205	S65EC_RS25985	8	1	protein YkiE	138	-1	IS3 family transposase	62	ykiE	-	NZ_CP036245_S65EC
S119EC	5033670-5034483	5033670	5034483	F	S65EC_RS27205	S65EC_RS25985	8	1	protein YkiE	138	-1	IS3 family transposase	62	ykiE	-	NZ_CP036245_S65EC
S11EC	5033670-5034483	5033670	5034483	F	S65EC_RS27205	S65EC_RS25985	8	1	protein YkiE	138	-1	IS3 family transposase	62	ykiE	-	NZ_CP036245_S65EC
S121EC	5033670-5034483	5033670	5034483	F	S65EC_RS27205	S65EC_RS25985	8	1	protein YkiE	138	-1	IS3 family transposase	62	ykiE	-	NZ_CP036245_S65EC
S123EC	5033670-5034483	5033670	5034483	F	S65EC_RS27205	S65EC_RS25985	8	1	protein YkiE	138	-1	IS3 family transposase	62	ykiE	-	NZ_CP036245_S65EC
S124EC	5033670-5034483	5033670	5034483	F	S65EC_RS27205	S65EC_RS25985	8	1	protein YkiE	138	-1	IS3 family transposase	62	ykiE	-	NZ_CP036245_S65EC
S125EC	5033670-5034483	5033670	5034483	F	S65EC_RS27205	S65EC_RS25985	8	1	protein YkiE	138	-1	IS3 family transposase	62	ykiE	-	NZ_CP036245_S65EC
S126EC	5033670-5034483	5033670	5034483	F	S65EC_RS27205	S65EC_RS25985	8	1	protein YkiE	138	-1	IS3 family transposase	62	ykiE	-	NZ_CP036245_S65EC
S127EC	5033670-5034483	5033670	5034483	F	S65EC_RS27205	S65EC_RS25985	8	1	protein YkiE	138	-1	IS3 family transposase	62	ykiE	-	NZ_CP036245_S65EC
S129EC	5033670-5034483	5033670	5034483	F	S65EC_RS27205	S65EC_RS25985	8	1	protein YkiE	138	-1	IS3 family transposase	62	ykiE	-	NZ_CP036245_S65EC
S130EC	5033670-5034483	5033670	5034483	F	S65EC_RS27205	S65EC_RS25985	8	1	protein YkiE	138	-1	IS3 family transposase	62	ykiE	-	NZ_CP036245_S65EC
S131EC	5033670-5034483	5033670	5034483	F	S65EC_RS27205	S65EC_RS25985	8	1	protein YkiE	138	-1	IS3 family transposase	62	ykiE	-	NZ_CP036245_S65EC
S132EC	5033670-5034483	5033670	5034483	F	S65EC_RS27205	S65EC_RS25985	8	1	protein YkiE	138	-1	IS3 family transposase	62	ykiE	-	NZ_CP036245_S65EC
S133EC	5033670-5034483	5033670	5034483	F	S65EC_RS27205	S65EC_RS25985	8	1	protein YkiE	138	-1	IS3 family transposase	62	ykiE	-	NZ_CP036245_S65EC
S134EC	5033670-5034483	5033670	5034483	F	S65EC_RS27205	S65EC_RS25985	8	1	protein YkiE	138	-1	IS3 family transposase	62	ykiE	-	NZ_CP036245_S65EC
S135EC	5033670-5034483	5033670	5034483	F	S65EC_RS27205	S65EC_RS25985	8	1	protein YkiE	138	-1	IS3 family transposase	62	ykiE	-	NZ_CP036245_S65EC
S1EC	5033670-5034483	5033670	5034483	F	S65EC_RS27205	S65EC_RS25985	8	1	protein YkiE	138	-1	IS3 family transposase	62	ykiE	-	NZ_CP036245_S65EC
S30EC	5033670-5034483	5033670	5034483	F	S65EC_RS27205	S65EC_RS25985	8	1	protein YkiE	138	-1	IS3 family transposase	62	ykiE	-	NZ_CP036245_S65EC
S43EC	5033670-5034483	5033670	5034483	F	S65EC_RS27205	S65EC_RS25985	8	1	protein YkiE	138	-1	IS3 family transposase	62	ykiE	-	NZ_CP036245_S65EC
S47EC	5033670-5034483	5033670	5034483	F	S65EC_RS27205	S65EC_RS25985	8	1	protein YkiE	138	-1	IS3 family transposase	62	ykiE	-	NZ_CP036245_S65EC
S65EC	5033670-5034483	5033670	5034483	F	S65EC_RS27205	S65EC_RS25985	8	1	protein YkiE	138	-1	IS3 family transposase	62	ykiE	-	NZ_CP036245_S65EC
S77EC	5033670-5034483	5033670	5034483	F	S65EC_RS27205	S65EC_RS25985	8	1	protein YkiE	138	-1	IS3 family transposase	62	ykiE	-	NZ_CP036245_S65EC
S92EC	5033670-5034483	5033670	5034483	F	S65EC_RS27205	S65EC_RS25985	8	1	protein YkiE	138	-1	IS3 family transposase	62	ykiE	-	NZ_CP036245_S65EC
S93EC	5033670-5034483	5033670	5034483	F	S65EC_RS27205	S65EC_RS25985	8	1	protein YkiE	138	-1	IS3 family transposase	62	ykiE	-	NZ_CP036245_S65EC
S95EC	5033670-5034483	5033670	5034483	F	S65EC_RS27205	S65EC_RS25985	8	1	protein YkiE	138	-1	IS3 family transposase	62	ykiE	-	NZ_CP036245_S65EC
S96EC	5033670-5034483	5033670	5034483	F	S65EC_RS27205	S65EC_RS25985	8	1	protein YkiE	138	-1	IS3 family transposase	62	ykiE	-	NZ_CP036245_S65EC
S97EC	5033670-5034483	5033670	5034483	F	S65EC_RS27205	S65EC_RS25985	8	1	protein YkiE	138	-1	IS3 family transposase	62	ykiE	-	NZ_CP036245_S65EC
S98EC	5033670-5034483	5033670	5034483	F	S65EC_RS27205	S65EC_RS25985	8	1	protein YkiE	138	-1	IS3 family transposase	62	ykiE	-	NZ_CP036245_S65EC
S99EC	5033670-5034483	5033670	5034483	F	S65EC_RS27205	S65EC_RS25985	8	1	protein YkiE	138	-1	IS3 family transposase	62	ykiE	-	NZ_CP036245_S65EC
S127EC	5058942-5058950	5058942	5058950	F	S65EC_RS26170	S65EC_RS26170	1319	-1	Alw26I/Eco31I/Esp3I family type II restriction endonuclease	429	-1	Alw26I/Eco31I/Esp3I family type II restriction endonuclease	1	-	-	NZ_CP036245_S65EC
S37EC	5059968-5059958	5059958	5059968	R	S65EC_RS26170	S65EC_RS26170	303	-1	Alw26I/Eco31I/Esp3I family type II restriction endonuclease	1447	-1	Alw26I/Eco31I/Esp3I family type II restriction endonuclease	1	-	-	NZ_CP036245_S65EC
S6EC	5095553-5095544	5095544	5095553	R	S65EC_RS26340	S65EC_RS26345	435	1	type 1 fimbria switch DNA invertase FimB	33	1	type 1 fimbria switch DNA invertase FimE	1	fimB	fimE	NZ_CP036245_S65EC
S108EC	5098910-5098901	5098901	5098910	R	S65EC_RS26365	S65EC_RS26365	2378	1	fimbrial usher FimD	268	1	fimbrial usher FimD	1	fimD	fimD	NZ_CP036245_S65EC
S120EC	5109583-5108960	5108960	5109583	R	S65EC_RS26400	S65EC_RS27090	133	1	Uxu operon transcriptional regulator	616	-1	YjfZ/YjiC family protein	6	uxuR	yjiC	NZ_CP036245_S65EC
S26EC	5109583-5108960	5108960	5109583	R	S65EC_RS26400	S65EC_RS27090	133	1	Uxu operon transcriptional regulator	616	-1	YjfZ/YjiC family protein	6	uxuR	yjiC	NZ_CP036245_S65EC
S2EC	5109583-5108960	5108960	5109583	R	S65EC_RS26400	S65EC_RS27090	133	1	Uxu operon transcriptional regulator	616	-1	YjfZ/YjiC family protein	6	uxuR	yjiC	NZ_CP036245_S65EC
S34EC	5109583-5108960	5108960	5109583	R	S65EC_RS26400	S65EC_RS27090	133	1	Uxu operon transcriptional regulator	616	-1	YjfZ/YjiC family protein	6	uxuR	yjiC	NZ_CP036245_S65EC
S5EC	5109583-5108960	5108960	5109583	R	S65EC_RS26400	S65EC_RS27090	133	1	Uxu operon transcriptional regulator	616	-1	YjfZ/YjiC family protein	6	uxuR	yjiC	NZ_CP036245_S65EC
S94EC	5109583-5108960	5108960	5109583	R	S65EC_RS26400	S65EC_RS27090	133	1	Uxu operon transcriptional regulator	616	-1	YjfZ/YjiC family protein	6	uxuR	yjiC	NZ_CP036245_S65EC
MS2481	5109654-5109653	5109653	5109654	R	S65EC_RS27090	S65EC_RS27090	101	-1	YjfZ/YjiC family protein	687	-1	YjfZ/YjiC family protein	1	yjiC	yjiC	NZ_CP036245_S65EC
S108EC	47873-47861	47861	47873	R	EC958_RS00225	EC958_RS00230	384	-1	L-carnitine/gamma-butyrobetaine antiport BCCT transporter	76	1	electron transfer flavoprotein FixA	1	caiT	fixA	NZ_HG941718_EC958
P56EC	131183-131192	131183	131192	F	EC958_RS00610	EC958_RS00610	1373	1	type VI secretion system tube protein Hcp	418	1	type VI secretion system tube protein Hcp	1	hcp	hcp	NZ_HG941718_EC958
S6EC	133934-133943	133934	133943	F	EC958_RS00630	EC958_RS00635	38	1	hypothetical protein	6	1	bacteriocin immunity protein	1	-	-	NZ_HG941718_EC958
S102EC	166071-166091	166071	166091	F	EC958_RS00780	EC958_RS00785	9	-1	fimbrial protein	13	-1	Yad fimbria usher protein HtrE	3	yadM	htrE	NZ_HG941718_EC958
S110EC	166071-166091	166071	166091	F	EC958_RS00780	EC958_RS00785	9	-1	fimbrial protein	13	-1	Yad fimbria usher protein HtrE	3	yadM	htrE	NZ_HG941718_EC958
S112EC	166071-166091	166071	166091	F	EC958_RS00780	EC958_RS00785	9	-1	fimbrial protein	13	-1	Yad fimbria usher protein HtrE	3	yadM	htrE	NZ_HG941718_EC958
HVM3189	166270-166279	166270	166279	F	EC958_RS00785	EC958_RS00785	2409	-1	Yad fimbria usher protein HtrE	201	-1	Yad fimbria usher protein HtrE	1	htrE	htrE	NZ_HG941718_EC958
HVM1299	304227-304218	304218	304227	R	EC958_RS01460	EC958_RS01460	861	1	flagellar motor stator protein MotA	12	1	flagellar motor stator protein MotA	4	motA	motA	NZ_HG941718_EC958
HVM3017	304227-304218	304218	304227	R	EC958_RS01460	EC958_RS01460	861	1	flagellar motor stator protein MotA	12	1	flagellar motor stator protein MotA	4	motA	motA	NZ_HG941718_EC958
S118EC	304227-304218	304218	304227	R	EC958_RS01460	EC958_RS01460	861	1	flagellar motor stator protein MotA	12	1	flagellar motor stator protein MotA	4	motA	motA	NZ_HG941718_EC958
S119EC	304227-304218	304218	304227	R	EC958_RS01460	EC958_RS01460	861	1	flagellar motor stator protein MotA	12	1	flagellar motor stator protein MotA	4	motA	motA	NZ_HG941718_EC958
S2EC	360021-360029	360021	360029	F	EC958_RS01715	EC958_RS01715	637	-1	membrane protein	40	-1	membrane protein	1	-	-	NZ_HG941718_EC958
HVR83	362789-362798	362789	362798	F	EC958_RS29065	EC958_RS29065	344	-1	autotransporter outer membrane beta-barrel domain-containing protein	742	-1	autotransporter outer membrane beta-barrel domain-containing protein	1	-	-	NZ_HG941718_EC958
HVM826	373219-373211	373211	373219	R	EC958_RS01760	EC958_RS01770	430	1	choline BCCT transporter BetT	439	1	DNA-binding transcriptional activator/c-di-GMP phosphodiesterase PdeL	5	betT	pdeL	NZ_HG941718_EC958
P53EC	373219-373211	373211	373219	R	EC958_RS01760	EC958_RS01770	430	1	choline BCCT transporter BetT	439	1	DNA-binding transcriptional activator/c-di-GMP phosphodiesterase PdeL	5	betT	pdeL	NZ_HG941718_EC958
S107EC	373219-373211	373211	373219	R	EC958_RS01760	EC958_RS01770	430	1	choline BCCT transporter BetT	439	1	DNA-binding transcriptional activator/c-di-GMP phosphodiesterase PdeL	5	betT	pdeL	NZ_HG941718_EC958
S108EC	373219-373211	373211	373219	R	EC958_RS01760	EC958_RS01770	430	1	choline BCCT transporter BetT	439	1	DNA-binding transcriptional activator/c-di-GMP phosphodiesterase PdeL	5	betT	pdeL	NZ_HG941718_EC958
S135EC	373219-373211	373211	373219	R	EC958_RS01760	EC958_RS01770	430	1	choline BCCT transporter BetT	439	1	DNA-binding transcriptional activator/c-di-GMP phosphodiesterase PdeL	5	betT	pdeL	NZ_HG941718_EC958
S39EC	398648-398639	398639	398648	R	EC958_RS01870	EC958_RS01870	754	-1	lactose permease	509	-1	lactose permease	1	lacY	lacY	NZ_HG941718_EC958
S96EC	399349-399348	399348	399349	R	EC958_RS01870	EC958_RS01870	45	-1	lactose permease	1210	-1	lactose permease	1	lacY	lacY	NZ_HG941718_EC958
S26EC	483826-483816	483816	483826	R	EC958_RS02280	EC958_RS02280	150	1	transcriptional regulator BolA	178	1	transcriptional regulator BolA	1	bolA	bolA	NZ_HG941718_EC958
S97EC	574374-574378	574374	574378	F	EC958_RS02700	EC958_RS02700	91	-1	ureidoglycolate dehydrogenase	963	-1	ureidoglycolate dehydrogenase	1	allD	allD	NZ_HG941718_EC958
S37EC	594102-594093	594093	594102	R	EC958_RS02810	EC958_RS02810	271	-1	bacteriophage adsorption protein NfrA	2711	-1	bacteriophage adsorption protein NfrA	1	nfrA	nfrA	NZ_HG941718_EC958
S108EC	616588-616581	616581	616588	R	EC958_RS02920	EC958_RS02920	297	-1	DUF2291 domain-containing protein	331	-1	DUF2291 domain-containing protein	1	-	-	NZ_HG941718_EC958
S107EC	632372-632381	632372	632381	F	EC958_RS02980	EC958_RS02980	534	1	LPS O-antigen length regulator	609	1	LPS O-antigen length regulator	2	fepE	fepE	NZ_HG941718_EC958
S108EC	632372-632381	632372	632381	F	EC958_RS02980	EC958_RS02980	534	1	LPS O-antigen length regulator	609	1	LPS O-antigen length regulator	2	fepE	fepE	NZ_HG941718_EC958
HVR83	691389-691392	691389	691392	F	EC958_RS03280	EC958_RS03280	652	-1	molecular chaperone HscC	1022	-1	molecular chaperone HscC	1	hscC	hscC	NZ_HG941718_EC958
S120EC	782648-782657	782648	782657	F	EC958_RS03725	EC958_RS03735	661	1	tetratricopeptide repeat protein	872	1	cytochrome ubiquinol oxidase subunit I	1	-	cydA	NZ_HG941718_EC958
S97EC	882390-882398	882390	882398	F	EC958_RS04260	EC958_RS04260	2275	1	EAL domain-containing protein	82	1	EAL domain-containing protein	1	pdeI	pdeI	NZ_HG941718_EC958
S117EC	976843-976832	976832	976843	R	EC958_RS04735	EC958_RS04735	386	1	DUF4760 domain-containing protein	123	1	DUF4760 domain-containing protein	1	-	-	NZ_HG941718_EC958
S10EC	1038696-1038687	1038687	1038696	R	EC958_RS05120	EC958_RS05120	20	1	host-nuclease inhibitor Gam family protein	520	1	host-nuclease inhibitor Gam family protein	2	-	-	NZ_HG941718_EC958
S12EC	1038696-1038687	1038687	1038696	R	EC958_RS05120	EC958_RS05120	20	1	host-nuclease inhibitor Gam family protein	520	1	host-nuclease inhibitor Gam family protein	2	-	-	NZ_HG941718_EC958
P56EC	1116653-1116651	1116651	1116653	R	EC958_RS05515	EC958_RS05520	230	-1	cold shock-like protein CspH	53	1	cold shock protein CspG	1	cspH	cspG	NZ_HG941718_EC958
S92EC	1155364-1155356	1155356	1155364	R	EC958_RS05695	EC958_RS05695	516	-1	poly-beta-1,6 N-acetyl-D-glucosamine export porin PgaA	1916	-1	poly-beta-1,6 N-acetyl-D-glucosamine export porin PgaA	1	pgaA	pgaA	NZ_HG941718_EC958
S94EC	1155986-1155979	1155979	1155986	R	EC958_RS05695	EC958_RS05700	107	-1	poly-beta-1,6 N-acetyl-D-glucosamine export porin PgaA	471	1	GGDEF domain-containing protein	1	pgaA	dgcT	NZ_HG941718_EC958
S92EC	1266260-1266267	1266260	1266267	F	EC958_RS06345	EC958_RS06345	4122	1	inverse autotransporter beta-barrel domain-containing protein	151	1	inverse autotransporter beta-barrel domain-containing protein	1	-	-	NZ_HG941718_EC958
S100EC	1270908-1270919	1270908	1270919	F	EC958_RS06350	EC958_RS06350	554	-1	alpha/beta hydrolase	501	-1	alpha/beta hydrolase	1	-	-	NZ_HG941718_EC958
IR18E	1350330-1350321	1350321	1350330	R	EC958_RS06845	EC958_RS06845	1223	1	retron Ec67 family RNA-directed DNA polymerase/endonuclease	544	1	retron Ec67 family RNA-directed DNA polymerase/endonuclease	1	-	-	NZ_HG941718_EC958
S117EC	1510913-1510923	1510913	1510923	F	EC958_RS07740	EC958_RS07745	35	1	HTH-type transcriptional regulator CysB	249	1	YmiA family putative membrane protein	1	cysB	-	NZ_HG941718_EC958
S102EC	1519473-1519454	1519454	1519473	R	EC958_RS07795	EC958_RS07800	93	-1	osmotically-inducible lipoprotein OsmB	156	-1	DeoR/GlpR family DNA-binding transcription regulator	2	osmB	yciT	NZ_HG941718_EC958
S112EC	1519473-1519454	1519454	1519473	R	EC958_RS07795	EC958_RS07800	93	-1	osmotically-inducible lipoprotein OsmB	156	-1	DeoR/GlpR family DNA-binding transcription regulator	2	osmB	yciT	NZ_HG941718_EC958
S10EC	1519513-1519504	1519504	1519513	R	EC958_RS07795	EC958_RS07800	143	-1	osmotically-inducible lipoprotein OsmB	116	-1	DeoR/GlpR family DNA-binding transcription regulator	2	osmB	yciT	NZ_HG941718_EC958
S12EC	1519513-1519504	1519504	1519513	R	EC958_RS07795	EC958_RS07800	143	-1	osmotically-inducible lipoprotein OsmB	116	-1	DeoR/GlpR family DNA-binding transcription regulator	2	osmB	yciT	NZ_HG941718_EC958
S6EC	1567801-1567794	1567794	1567801	R	EC958_RS08025	EC958_RS08025	117	1	DNA-binding transcriptional regulator PgrR	790	1	DNA-binding transcriptional regulator PgrR	1	pgrR	pgrR	NZ_HG941718_EC958
P146EC	1586464-1586477	1586464	1586477	F	EC958_RS29195	EC958_RS08135	12	-1	metal ABC transporter permease	63	-1	universal stress protein UspF	1	-	uspF	NZ_HG941718_EC958
HVR83	1586821-1586830	1586821	1586830	F	EC958_RS08135	EC958_RS08135	154	-1	universal stress protein UspF	290	-1	universal stress protein UspF	1	uspF	uspF	NZ_HG941718_EC958
S94EC	1588206-1588211	1588206	1588211	F	EC958_RS08140	EC958_RS08140	43	-1	porin OmpN	1096	-1	porin OmpN	1	ompN	ompN	NZ_HG941718_EC958
P53EC	1596915-1596922	1596915	1596922	F	EC958_RS08165	EC958_RS08165	130	1	YdbH family protein	2517	1	YdbH family protein	1	ydbH	ydbH	NZ_HG941718_EC958
S116EC	1604781-1604783	1604781	1604783	F	EC958_RS26430	EC958_RS26430	2374	1	hypothetical protein	6145	1	hypothetical protein	1	-	-	NZ_HG941718_EC958
S128EC	1691571-1691562	1691562	1691571	R	EC958_RS08585	EC958_RS08590	32	-1	fimbrial biogenesis outer membrane usher protein	0	-1	fimbria/pilus periplasmic chaperone	1	-	-	NZ_HG941718_EC958
S112EC	1693716-1693725	1693716	1693725	F	EC958_RS08595	EC958_RS08600	509	-1	type 1 fimbrial major subunit FimA	392	-1	type II toxin-antitoxin system serine/threonine protein kinase toxin HipA	1	fimA	hipA	NZ_HG941718_EC958
S31EC	1723492-1723485	1723485	1723492	R	EC958_RS08760	EC958_RS08760	679	-1	YnfC family lipoprotein	39	-1	YnfC family lipoprotein	1	ynfC	ynfC	NZ_HG941718_EC958
S102EC	1726209-1726179	1726179	1726209	R	EC958_RS08770	EC958_RS08770	1023	1	dimethyl sulfoxide reductase subunit A	1434	1	dimethyl sulfoxide reductase subunit A	3	ynfE	ynfE	NZ_HG941718_EC958
S110EC	1726209-1726179	1726179	1726209	R	EC958_RS08770	EC958_RS08770	1023	1	dimethyl sulfoxide reductase subunit A	1434	1	dimethyl sulfoxide reductase subunit A	3	ynfE	ynfE	NZ_HG941718_EC958
S112EC	1726209-1726179	1726179	1726209	R	EC958_RS08770	EC958_RS08770	1023	1	dimethyl sulfoxide reductase subunit A	1434	1	dimethyl sulfoxide reductase subunit A	3	ynfE	ynfE	NZ_HG941718_EC958
IR18E	1834082-1834091	1834082	1834091	F	EC958_RS09315	EC958_RS09315	1010	1	MFS transporter	265	1	MFS transporter	1	ydiN	ydiN	NZ_HG941718_EC958
MS2493	2012808-2012814	2012808	2012814	F	EC958_RS10290	EC958_RS10295	218	-1	NapC/NirT family cytochrome c	163	-1	copper homeostasis protein CutC	1	torY	cutC	NZ_HG941718_EC958
HVM3017	2030802-2030925	2030802	2030925	F	EC958_RS10380	EC958_RS10385	267	-1	flagellar transcriptional regulator FlhD	389	1	universal stress protein UspC	1	flhD	uspC	NZ_HG941718_EC958
S108EC	2048841-2048832	2048832	2048841	R	EC958_RS10490	EC958_RS10490	1329	-1	phage tail sheath subtilisin-like domain-containing protein	183	-1	phage tail sheath subtilisin-like domain-containing protein	1	-	-	NZ_HG941718_EC958
S127EC	2070525-2070534	2070525	2070534	F	EC958_RS10640	EC958_RS10645	295	1	hypothetical protein	158	-1	hypothetical protein	1	-	-	NZ_HG941718_EC958
S112EC	2178416-2178411	2178411	2178416	R	EC958_RS11370	EC958_RS11370	153	1	DUF4224 domain-containing protein	56	1	DUF4224 domain-containing protein	1	-	-	NZ_HG941718_EC958
S120EC	2215133-2215125	2215125	2215133	R	EC958_RS11475	EC958_RS11475	790	-1	glycosyltransferase family 9 protein	271	-1	glycosyltransferase family 9 protein	8	-	-	NZ_HG941718_EC958
S26EC	2215133-2215125	2215125	2215133	R	EC958_RS11475	EC958_RS11475	790	-1	glycosyltransferase family 9 protein	271	-1	glycosyltransferase family 9 protein	8	-	-	NZ_HG941718_EC958
S2EC	2215133-2215125	2215125	2215133	R	EC958_RS11475	EC958_RS11475	790	-1	glycosyltransferase family 9 protein	271	-1	glycosyltransferase family 9 protein	8	-	-	NZ_HG941718_EC958
S31EC	2215133-2215125	2215125	2215133	R	EC958_RS11475	EC958_RS11475	790	-1	glycosyltransferase family 9 protein	271	-1	glycosyltransferase family 9 protein	8	-	-	NZ_HG941718_EC958
S34EC	2215133-2215125	2215125	2215133	R	EC958_RS11475	EC958_RS11475	790	-1	glycosyltransferase family 9 protein	271	-1	glycosyltransferase family 9 protein	8	-	-	NZ_HG941718_EC958
S37EC	2215133-2215125	2215125	2215133	R	EC958_RS11475	EC958_RS11475	790	-1	glycosyltransferase family 9 protein	271	-1	glycosyltransferase family 9 protein	8	-	-	NZ_HG941718_EC958
S5EC	2215133-2215125	2215125	2215133	R	EC958_RS11475	EC958_RS11475	790	-1	glycosyltransferase family 9 protein	271	-1	glycosyltransferase family 9 protein	8	-	-	NZ_HG941718_EC958
S94EC	2215133-2215125	2215125	2215133	R	EC958_RS11475	EC958_RS11475	790	-1	glycosyltransferase family 9 protein	271	-1	glycosyltransferase family 9 protein	8	-	-	NZ_HG941718_EC958
P53EC	2229230-2229234	2229230	2229234	F	EC958_RS11540	EC958_RS11555	878	-1	bifunctional adenosylcobinamide kinase/adenosylcobinamide-phosphate guanylyltransferase	789	1	TonB-dependent receptor	1	cobU	-	NZ_HG941718_EC958
S92EC	2234625-2234616	2234616	2234625	R	EC958_RS11565	EC958_RS11570	222	-1	phosphoadenosine phosphosulfate reductase	807	1	PIG-L family deacetylase	1	-	-	NZ_HG941718_EC958
S26EC	2234656-2234647	2234647	2234656	R	EC958_RS11565	EC958_RS11570	253	-1	phosphoadenosine phosphosulfate reductase	776	1	PIG-L family deacetylase	1	-	-	NZ_HG941718_EC958
S110EC	2235253-2235268	2235253	2235268	F	EC958_RS11565	EC958_RS11570	859	-1	phosphoadenosine phosphosulfate reductase	164	1	PIG-L family deacetylase	2	-	-	NZ_HG941718_EC958
S112EC	2235253-2235268	2235253	2235268	F	EC958_RS11565	EC958_RS11570	859	-1	phosphoadenosine phosphosulfate reductase	164	1	PIG-L family deacetylase	2	-	-	NZ_HG941718_EC958
S10EC	2297534-2297524	2297524	2297534	R	EC958_RS11945	EC958_RS11945	787	-1	LPS O-antigen chain length determinant protein WzzB	201	-1	LPS O-antigen chain length determinant protein WzzB	2	wzzB	wzzB	NZ_HG941718_EC958
S12EC	2297534-2297524	2297524	2297534	R	EC958_RS11945	EC958_RS11945	787	-1	LPS O-antigen chain length determinant protein WzzB	201	-1	LPS O-antigen chain length determinant protein WzzB	2	wzzB	wzzB	NZ_HG941718_EC958
S2EC	2299774-2299783	2299774	2299783	F	EC958_RS11950	EC958_RS11955	151	-1	UDP-glucose 6-dehydrogenase	86	-1	NADP-dependent phosphogluconate dehydrogenase	1	ugd	gndA	NZ_HG941718_EC958
HVM2044	2299806-2299791	2299791	2299806	R	EC958_RS11950	EC958_RS11955	168	-1	UDP-glucose 6-dehydrogenase	63	-1	NADP-dependent phosphogluconate dehydrogenase	4	ugd	gndA	NZ_HG941718_EC958
HVM2289	2299806-2299791	2299791	2299806	R	EC958_RS11950	EC958_RS11955	168	-1	UDP-glucose 6-dehydrogenase	63	-1	NADP-dependent phosphogluconate dehydrogenase	4	ugd	gndA	NZ_HG941718_EC958
HVM277	2299806-2299791	2299791	2299806	R	EC958_RS11950	EC958_RS11955	168	-1	UDP-glucose 6-dehydrogenase	63	-1	NADP-dependent phosphogluconate dehydrogenase	4	ugd	gndA	NZ_HG941718_EC958
HVM52	2299806-2299791	2299791	2299806	R	EC958_RS11950	EC958_RS11955	168	-1	UDP-glucose 6-dehydrogenase	63	-1	NADP-dependent phosphogluconate dehydrogenase	4	ugd	gndA	NZ_HG941718_EC958
S26EC	2310625-2310634	2310625	2310634	F	EC958_RS12005	EC958_RS12005	315	-1	dTDP-4-dehydrorhamnose reductase	594	-1	dTDP-4-dehydrorhamnose reductase	1	rfbD	rfbD	NZ_HG941718_EC958
P189EC	2328507-2328501	2328501	2328507	R	EC958_RS12080	EC958_RS12080	308	-1	colanic acid biosynthesis glycosyltransferase WcaE	445	-1	colanic acid biosynthesis glycosyltransferase WcaE	1	wcaE	wcaE	NZ_HG941718_EC958
P50EC	2384236-2384227	2384227	2384236	R	EC958_RS12305	EC958_RS12310	33	1	Ni(II)/Co(II) efflux transporter accessory subunit RcnB	39	-1	fimbrial protein	1	rcnB	-	NZ_HG941718_EC958
NZ_HG941718_EC958	2385503-2384669	2384669	2385503	R	EC958_RS12310	EC958_RS12325	44	-1	fimbrial protein	37	-1	putative fimbrial-like adhesin protein	14	-	-	NZ_HG941718_EC958
B36EC	2385503-2384669	2384669	2385503	R	EC958_RS12310	EC958_RS12325	44	-1	fimbrial protein	37	-1	putative fimbrial-like adhesin protein	14	-	-	NZ_HG941718_EC958
HVM1619	2385503-2384669	2384669	2385503	R	EC958_RS12310	EC958_RS12325	44	-1	fimbrial protein	37	-1	putative fimbrial-like adhesin protein	14	-	-	NZ_HG941718_EC958
HVM1997	2385503-2384669	2384669	2385503	R	EC958_RS12310	EC958_RS12325	44	-1	fimbrial protein	37	-1	putative fimbrial-like adhesin protein	14	-	-	NZ_HG941718_EC958
HVM834	2385503-2384669	2384669	2385503	R	EC958_RS12310	EC958_RS12325	44	-1	fimbrial protein	37	-1	putative fimbrial-like adhesin protein	14	-	-	NZ_HG941718_EC958
S101EC	2385503-2384669	2384669	2385503	R	EC958_RS12310	EC958_RS12325	44	-1	fimbrial protein	37	-1	putative fimbrial-like adhesin protein	14	-	-	NZ_HG941718_EC958
[truncated: 342 more rows]

## Sheet: Dataset S1C
Dataset S1C. Number of IS1 insertion sites relative to six ST131 complete reference genomes.
Reference	Accession number	Number of IS1 insertion sites
S22EC	CP076687	114
S21EC	CP076689	113
S103EC	CP076693	125
S10EC	CP076697	123
S65EC	NZ_CP036245	122
EC958	NZ_HG941718	124

## Sheet: Dataset S1D
Dataset S1D. Chromosomal IS1 insertion sites found in ST131 clone relative to EC958 reference genome.
Range	Start	end	Orientation	Left locus	Right locus	Left distance	Left strand	Left product	Right distance	Right strand	Right product	Chr	Counts
166071-166091	166071	166091	F	EC958_0281	EC958_0282	9	-1	Yad-type fimbriae adhesin protein	13	-1	Yad-type outer membrane usher protein	EC958	3
304227-304218	304218	304227	R	EC958_0409	EC958_0409	861	1	lateral flagellar motor protein A (MotA-like)	12	1	lateral flagellar motor protein A (MotA-like)	EC958	4
373219-373211	373211	373219	R	EC958_0466	EC958_0467	430	1	high-affinity choline transport protein	433	1	hypothetical protein	EC958	5
632372-632381	632372	632381	F	EC958_0707	EC958_0707	534	1	ferric enterobactin transport protein FepE	609	1	ferric enterobactin transport protein FepE	EC958	2
1038696-1038687	1038687	1038696	R	EC958_1110	EC958_1110	20	1	host-nuclease inhibitor protein	520	1	host-nuclease inhibitor protein	EC958	2
1519473-1519454	1519454	1519473	R	EC958_1616	EC958_1617	93	-1	osmotically inducible lipoprotein	156	-1	putative DEOR-type transcriptional regulator	EC958	2
1519513-1519504	1519504	1519513	R	EC958_1616	EC958_1617	143	-1	osmotically inducible lipoprotein	116	-1	putative DEOR-type transcriptional regulator	EC958	2
1726209-1726179	1726179	1726209	R	EC958_1805	EC958_1805	1023	1	putative dimethyl sulfoxide reductase chain YnfE	1434	1	putative dimethyl sulfoxide reductase chain YnfE	EC958	2
2215133-2215125	2215125	2215133	R	EC958_2299	EC958_2299	790	-1	hypothetical protein	271	-1	hypothetical protein	EC958	8
2235253-2235268	2235253	2235268	F	EC958_2315	EC958_4970	793	-1	hypothetical protein	116	1	hypothetical protein	EC958	2
2297534-2297524	2297524	2297534	R	EC958_2368	EC958_2368	787	-1	regulator of length of O-antigen component of lipopolysaccharide chains	201	-1	regulator of length of O-antigen component of lipopolysaccharide chains	EC958	2
2299800-2299791	2299791	2299800	R	EC958_2369	EC958_2370	168	-1	UDP-glucose 6-dehydrogenase	69	-1	6-phosphogluconate dehydrogenase, decarboxylating	EC958	4
2385502-2384696	2384696	2385502	R	EC958_5200	EC958_2443	11	-1	putative Yeh fimbriae adhesin YehA	20	-1	putative Yeh fimbrial adhesin YehA	EC958	14
2646808-2646832	2646808	2646832	F	EC958_2672	EC958_2672	356	-1	putative outer membrane usher YfcU	2323	-1	putative outer membrane usher YfcU	EC958	6
3288097-3288908	3288097	3288908	F	EC958_3258	EC958_3259	452	1	putative homolog to shiA (SHI-2 pathogenicity island of Shigella flexneri)	430	-1	regulator protein PapX	EC958	85
3290935-3290112	3290112	3290935	R	EC958_3260	EC958_3261	17	1	hypothetical protein	48	-1	major pilin subunit PapA	EC958	85
3618590-3618598	3618590	3618598	F	EC958_3574	EC958_9060	14	-1	outer membrane protein YhbX	401	-1	tRNA-Leu	EC958	2
3831628-3831091	3831091	3831628	R	EC958_3801	EC958_3803	232	1	hypothetical protein	100	1	ferrous iron transport protein B	EC958	2
4140856-4140079	4140079	4140856	R	EC958_4077	EC958_4079	583	1	hypothetical protein	37	-1	hypothetical protein	EC958	22
4170939-4170930	4170930	4170939	R	EC958_4102	EC958_4103	344	-1	Afa fimbriae transcription regulator	242	1	transposase	EC958	2
4953083-4953907	4953083	4953907	F	EC958_4790	EC958_4792	204	-1	RNA polymerase, sigma 19 factor	533	1	hypothetical protein; putative exported protein	EC958	72
5031580-5030957	5030957	5031580	R	EC958_0056	EC958_0057	133	1	UxuR uxu operon transcriptional regulator	519	-1	hypothetical protein	EC958	6

## Sheet: Dataset S1E
Dataset S1E. Primers used in this study
Primer name	Primer Sequence	Primer description
4774-gapA-Fw	cgttaaaggcgctaacttcg	qRT-PCR primers for gapA
4775-gapA-Rv	acggtggtcatcagaccttc	qRT-PCR primers for gapA
5923-afaA-Fw	gcgctgagggattatctggt	qRT-PCR primers for afaA
5924-afaA-Rv	cgcttcagtgcaccagaaaa	qRT-PCR primers for afaA
9807-afaF-Fw	tgatttcccacagcgtactg	qRT-PCR primers for afaF
9808-afaF-Rv	gcttatcaggccagacattacc	qRT-PCR primers for afaF
9969-osmB-Fw	caccacctaatgtacccaacg	qRT-PCR primers for osmB
9970-osmB-Rv	ctggcaatgtctctgagtgc	qRT-PCR primers for osmB
9971-ugd-Fw	gttccaggcgagagttgaag	qRT-PCR primers for ugd
9972-ugd-Rv	gagcggttcagacaacttcc	qRT-PCR primers for ugd
3036-afa-prom-Fw-NcoI	cgcgccatgggccgttattaacagatggtcagc	To construct the afa/dr promoter-lacZ fusion plasmids.
9806-afa-prom-Fw-SalI	acgcgtcgacgccgttattaacagatggtcagc	To construct the afa/dr promoter-lacZ fusion plasmids.
3037-afa-prom-Rv-BamHI	cgcgggatcccagtatcccctgaggggtgtcagc	To construct the afa/dr promoter-lacZ fusion plasmids.
3034-pQF50.ext-Fw	gcgactcctgcattaggaagcag	To confirm the afa/dr promoter-lacZ fusion constructs
3035-pQF50.ext-Rv	ttcccagtcacgacgttgta	To confirm the afa/dr promoter-lacZ fusion constructs
9823-ST131-afa-prom-1	tcagtgcatcccactgtttc	To confirm the afa/dr promoter-lacZ fusion constructs
9824-ST131-afa-prom-2	gtgcaatgggttttgaaggt	To confirm the afa/dr promoter-lacZ fusion constructs
9825-ST131-afa-prom-3	gagaacgggtcatccttcag	To confirm the afa/dr promoter-lacZ fusion constructs
9826-ST131-afa-prom-4	aatgatggacattatttttgtagagc	To confirm the afa/dr promoter-lacZ fusion constructs
9827-ST131-afa-prom-5	gaaaaaggagagtgggcaaa	To confirm the afa/dr promoter-lacZ fusion constructs
9828-ST131-afa-prom-6	ggatctggtcaaggaagaacg	To confirm the afa/dr promoter-lacZ fusion constructs
9829-ST131-afa-prom-7	aaaacgagcactggcagaag	To confirm the afa/dr promoter-lacZ fusion constructs
2749-lac-ScrnRv	taacgtctgctttggtcacg	To generate lacI-Z knockout strain
2750-lac-DownRv	cgtatacttcgcgcctgttt	To generate lacI-Z knockout strain
2805-lac-DownFw	ccgggataagcaatattatttcaa	To generate lacI-Z knockout strain
2804-lac-UpRv	catcgtatagcgttactggtttcac	To generate lacI-Z knockout strain
2751-lac-UpFw	gacggttaccgcttctgaaa	To generate lacI-Z knockout strain
2752-lac-ScrnFw	tcgtctgaccatcaaagtgc	To generate lacI-Z knockout strain
6592-gfp-cm-Fw	ggatcctctagatttaagaaggag	To generate lacI-Z knockout strain
6593-gfp-cm-Rv	tatgccggtgtctcttagtc	To generate lacI-Z knockout strain
2202-afaC-DownRv	gacctgaccctgtttgagga	To generate afaC knockout strain
2203-afaC-DownFw	cagggtccaatgttgattcc	To generate afaC knockout strain
2204-afaC-UpRv	gctgacaccagtcgtctgaa	To generate afaC knockout strain
2205-afaC-UpFw	ggtacacctcaccacggtct	To generate afaC knockout strain
2206-afaC-cm-Rv	ggaatcaacattggaccctggtgtaggctggagctgcttc	To generate afaC knockout strain
2207-afaC-cm-Fw	ttcagacgactggtgtcagcatgggaattagccatggtcc	To generate afaC knockout strain
2210-afaC-ScrnRv	aggaagtgaaggagcgtgaa	To generate afaC knockout strain
2211-afaC-ScrnFw	ctgtcctgacacgaagctca	To generate afaC knockout strain
2212-afaE-UpFw	gctcaagcgtccattgtgta	To generate afaE knockout strain
2213-afaE-UpRv	agggcccaagtgtactgcta	To generate afaE knockout strain
2214-afaE-DownFw	cttatgggcaagccagttgt	To generate afaE knockout strain
2215-afaE-DownRv	cgcagggaatacaggaaaga	To generate afaE knockout strain
2216-cm-Fw	tagcagtacacttgggccctgtgtaggctggagctgcttc	To generate afaE knockout strain
2216-cm-Rv	acaactggcttgcccataagatgggaattagccatggtcc	To generate afaE knockout strain
2218-afaE-ScrnFw	cgggcagatataacgaaacc	To generate afaE knockout strain
2219-afaE-ScrnRv	cctgtgtagtgccacaggaa	To generate afaE knockout strain
9973-IS1-afa-ScrnFw	cacctttccggtattgatgg	To generate IS1 knockout strain
9974-IS1-afa-ScrnRv	cccctgtgaacttcatgacc	To generate IS1 knockout strain
9975-IS1-afa-UpFw	tgctccactaaggcgatttt	To generate IS1 knockout strain
9976-IS1-afa-UpRv	ggaataggaactaaggaggaaacaatgtaacattaatttg	To generate IS1 knockout strain
9977-IS1-afa-DownFw	cctacacaatcgctcaagactatttggtttttacttttca	To generate IS1 knockout strain
9978-IS1-afa-DownRv	gcaggcctccatacggttat	To generate IS1 knockout strain
6739-ihfA-ScrnFw	atgttagccggtgtgatttg	To generate ihfA knockout strain
6740-ihfA-UpFw	tggaacctggcaaaagagac	To generate ihfA knockout strain
6741-ihfA-UpRv	ggaataggaactaaggaggaaaccagttctttggcatcc	To generate ihfA knockout strain
6742-ihfA-DownFw	cctacacaatcgctcaagacattcccattacagcacggc	To generate ihfA knockout strain
6743-ihfA-DownRv	gacgtaaatcaacagaggtgg	To generate ihfA knockout strain
6744-ihfA-ScrnRv	aacagatccacaacaacacg	To generate ihfA knockout strain
3914-hns-ScrnFw	taccaccaataaccacctgc	To generate hns knockout strain
3915-hns-UpFw	acggccacaaaaacagatgg	To generate hns knockout strain
3916-hns-UpRv	ggaataggaactaaggaggaagagtacggatgttgttcag	To generate hns knockout strain
3917-hns-DownFw	cctacacaatcgctcaagacaaagcaatggatgagcaagg	To generate hns knockout strain
3918-hns-DownRv	gaatgaatgtattgcggctg	To generate hns knockout strain
3919-hns-ScrnRv	cgaaagccatcccgaaagag	To generate hns knockout strain
3746-cm-Fw	tcctccttagttcctattcc	To generate knockout strains
3746-cm-Rv	gtcttgagcgattgtgtagg	To generate knockout strains
9474-fim-promoter-Fw	tcgttttgccggattatggg	Primers to confirm the type 1 fimbriae enriched strains
9475-fim promoter-Rv	agtgaacggtcccaccattaacc	Primers to confirm the type 1 fimbriae enriched strains
					2122-afaE-UpFw
